# Supplementary material for: Implicating Causal Brain Magnetic Resonance Imaging in Glaucoma Using Mendelian Randomization
Source: Front Med (Lausanne). 2022 Jul 1;9:956339. doi: 10.3389/fmed.2022.956339 (PMC9283577; doi:10.3389/fmed.2022.956339)
Supplement: Supplementary file 1 [file Data_Sheet_1.xlsx]

## Sheet: Supplementary Table 1
Supplementary Table 1 Abbreviation of WM names and DTI parameters
Abbreviation	Full Name
ACR	Anterior corona radiata
ALIC	Anterior limb of internal capsule
Average	Average across all tracts
BCC	Body of corpus callosum
CGC	Cingulum (cingulate gyrus)
CGH	Cingulum (hippocampus)
CST	Corticospinal tract
EC	External capsule
FX	Fornix (column and body of fornix)
FXST	Fornix (cres) / Stria terminalis (can not be resolved with current resolution)
GCC	Genu of corpus callosum
IFO	Inferior fronto-occipital fasciculus
PCR	Posterior corona radiata
PLIC	Posterior limb of internal capsule
PTR	Posterior thalamic radiation (include optic radiation)
RLIC	Retrolenticular part of internal capsule
SCC	Splenium of corpus callosum
SCR	Superior corona radiata
SFO	Superior fronto-occipital fasciculus (could be a part of anterior internal capsule)
SLF	Superior longitudinal fasciculus
SS	Sagittal stratum (include inferior longitidinal fasciculus and inferior fronto-occipital fasciculus)
UNC	Uncinate fasciculus
FA	fractional anisotropy
MD	mean diusivities
AD	axial diusivities
RD	radial diusivities
MO	mode of anisotropy

## Sheet: Supplementary Table 2
Supplementary Table 2 Summary statistics of DTI for IVs after data harmonization
SNP	effect_allele	exposure	beta	se	pvalue	outcome	beta	se	pvalue
rs10045126	G	SCC.FA	-0.08979	0.0112353	1.33e-15	glaucoma	-0.0047	0.0174	0.7844
rs10120688	A	SCC.FA	0.07562	0.0109309	4.58e-12	glaucoma	0.0957	0.0168	1.155e-08
rs1150668	G	SCC.FA	0.06195	0.010905	1.34e-08	glaucoma	-0.0044	0.0175	0.803
rs12146713	C	SCC.FA	0.1178	0.018451	1.72e-10	glaucoma	0.0488	0.0418	0.2436
rs142461330	C	SCC.FA	-0.1613	0.0213502	4.19e-14	glaucoma	-0.0008	0.0277	0.9783
rs17205986	G	SCC.FA	-0.1329	0.0219512	1.41e-09	glaucoma	0.0127	0.0344	0.7115
rs2018980	A	SCC.FA	-0.07365	0.011235	5.55e-11	glaucoma	0.0017	0.0186	0.9254
rs2267161	C	SCC.FA	0.0854	0.0117987	4.55e-13	glaucoma	0.0039	0.0178	0.8274
rs3776089	A	SCC.FA	0.1438	0.0123829	3.55e-31	glaucoma	-0.0054	0.0179	0.7634
rs1004763	C	GCC.RD	0.05929	0.0102614	7.56e-09	glaucoma	0.0008	0.0179	0.9648
rs10120688	A	GCC.RD	-0.05838	0.0102019	1.05e-08	glaucoma	0.0957	0.0168	1.155e-08
rs11777835	C	GCC.RD	-0.06155	0.0101207	1.19e-09	glaucoma	0.0152	0.0168	0.3674
rs17205972	G	GCC.RD	0.1182	0.0127858	2.36e-20	glaucoma	0.0061	0.0191	0.7487
rs4150197	C	GCC.RD	-0.0975	0.0115881	3.97e-17	glaucoma	-0.0046	0.018	0.7974
rs1004763	C	SCC.RD	0.06669	0.0110354	1.51e-09	glaucoma	0.0008	0.0179	0.9648
rs10120688	A	SCC.RD	-0.077	0.0109577	2.11e-12	glaucoma	0.0957	0.0168	1.155e-08
rs12501332	C	SCC.RD	0.06172	0.0109291	1.63e-08	glaucoma	0.0112	0.0169	0.5087
rs17205986	G	SCC.RD	0.1454	0.0220004	3.87e-11	glaucoma	0.0127	0.0344	0.7115
rs2267161	C	SCC.RD	-0.08597	0.0118346	3.75e-13	glaucoma	0.0039	0.0178	0.8274
rs3117426	C	SCC.RD	-0.07902	0.013029	1.32e-09	glaucoma	0.0142	0.0224	0.5269
rs3776089	A	SCC.RD	-0.1349	0.0124146	1.67e-27	glaucoma	-0.0054	0.0179	0.7634
rs4470745	A	SCC.RD	0.1038	0.0113758	7.2e-20	glaucoma	0.0061	0.0174	0.7265
rs6979446	C	SCC.RD	0.1562	0.0214927	3.66e-13	glaucoma	0.0008	0.0277	0.9783
rs1004763	C	GCC.FA	-0.06436	0.010422	6.6e-10	glaucoma	0.0008	0.0179	0.9648
rs10445367	G	GCC.FA	-0.08847	0.0145341	1.15e-09	glaucoma	-0.0819	0.0334	0.01414
rs140244541	A	GCC.FA	0.08073	0.0140517	9.18e-09	glaucoma	0.0228	0.0248	0.3564
rs4150197	C	GCC.FA	0.09515	0.0117857	6.84e-16	glaucoma	-0.0046	0.018	0.7974
rs10120688	A	GCC.MD	-0.0572	0.010097	1.47e-08	glaucoma	0.0957	0.0168	1.155e-08
rs11777835	C	GCC.MD	-0.05854	0.0100212	5.17e-09	glaucoma	0.0152	0.0168	0.3674
rs17205972	G	GCC.MD	0.1289	0.0126536	2.27e-24	glaucoma	0.0061	0.0191	0.7487
rs4150221	C	GCC.MD	-0.08961	0.0113118	2.34e-15	glaucoma	0.0036	0.0179	0.8406
rs6907508	A	GCC.MD	-0.08876	0.0157024	1.58e-08	glaucoma	0.0022	0.0217	0.9179
rs7590302	C	GCC.MD	-0.06044	0.0108644	2.65e-08	glaucoma	-0.0177	0.0173	0.3067
rs10174652	A	ACR.FA	0.09401	0.0156104	1.72e-09	glaucoma	-0.0258	0.027	0.3386
rs1079558	A	ACR.FA	-0.0589	0.0106753	3.44e-08	glaucoma	-0.0356	0.0171	0.03762
rs11673604	C	ACR.FA	-0.06213	0.0105459	3.83e-09	glaucoma	-0.0018	0.0172	0.916
rs11746859	A	ACR.FA	-0.05581	0.0101625	3.98e-08	glaucoma	0.0034	0.0171	0.8408
rs3129171	A	ACR.FA	0.06745	0.0117406	9.19e-09	glaucoma	0.0001	0.0225	0.9953
rs55705857	A	ACR.FA	-0.1298	0.0220025	3.65e-09	glaucoma	-0.0332	0.0286	0.2459
rs5756894	A	ACR.FA	-0.0609	0.0103379	3.84e-09	glaucoma	-0.002	0.018	0.9136
rs7590302	C	ACR.FA	0.06558	0.0109399	2.04e-09	glaucoma	-0.0177	0.0173	0.3067
rs7733216	C	ACR.FA	-0.1067	0.0127292	5.19e-17	glaucoma	-0.0143	0.0185	0.438
rs7911193	C	ACR.FA	0.05744	0.0101288	1.42e-08	glaucoma	-0.0043	0.0171	0.8007
rs10252734	G	UNC.FA	-0.0599	0.0108837	3.72e-08	glaucoma	0.0348	0.0169	0.03987
rs138705	C	UNC.FA	-0.06603	0.0116879	1.61e-08	glaucoma	0.0318	0.0179	0.07511
rs309587	C	UNC.FA	-0.06537	0.0116223	1.86e-08	glaucoma	0.0173	0.0173	0.3153
rs10270826	A	GCC.MO	-0.06435	0.0109676	4.43e-09	glaucoma	-0.0638	0.0169	0.0001554
rs117834487	A	GCC.MO	0.3102	0.0522272	2.86e-09	glaucoma	-0.054	0.1369	0.6932
rs1045814	C	BCC.FA	-0.06103	0.0108304	1.75e-08	glaucoma	-0.0031	0.0176	0.8592
rs11136344	C	BCC.FA	0.06066	0.0106897	1.39e-08	glaucoma	0.0268	0.017	0.1141
rs309591	C	BCC.FA	-0.115	0.0201913	1.23e-08	glaucoma	-0.0295	0.0264	0.2635
rs4150221	C	BCC.FA	0.07952	0.0120265	3.79e-11	glaucoma	0.0036	0.0179	0.8406
rs5756894	A	BCC.FA	-0.06707	0.0109076	7.8e-10	glaucoma	-0.002	0.018	0.9136
rs10495713	A	PLIC.MO	-0.06236	0.0108081	7.94e-09	glaucoma	0.0194	0.0168	0.2486
rs12149643	C	PLIC.MO	-0.06815	0.0109754	5.32e-10	glaucoma	-0.0108	0.0168	0.5203
rs60132896	A	PLIC.MO	0.1015	0.0175905	7.92e-09	glaucoma	-0.049	0.0265	0.06435
rs7719289	G	PLIC.MO	-0.09027	0.0130753	5.06e-12	glaucoma	0.0152	0.0185	0.412
rs7968703	C	PLIC.MO	0.0831	0.0142951	6.13e-09	glaucoma	-0.0018	0.0209	0.9331
rs10746514	A	CST.MO	-0.06495	0.0109406	2.91e-09	glaucoma	-0.0217	0.0169	0.1999
rs10764437	A	PCR.RD	-0.05868	0.0106729	3.84e-08	glaucoma	0.0114	0.0173	0.5096
rs3129787	A	PCR.RD	-0.07795	0.011902	5.78e-11	glaucoma	0.0094	0.0216	0.6636
rs10770131	C	FX.FA	0.05612	0.00934245	1.89e-09	glaucoma	-0.0296	0.0168	0.07873
rs11625512	C	FX.FA	-0.05524	0.00925479	2.39e-09	glaucoma	0.0326	0.0171	0.0566
rs12146713	C	FX.FA	-0.1017	0.0156822	8.87e-11	glaucoma	0.0488	0.0418	0.2436
rs12149643	C	FX.FA	0.05983	0.009345	1.53e-10	glaucoma	-0.0108	0.0168	0.5203
rs1243179	A	FX.FA	0.06854	0.0100176	7.81e-12	glaucoma	-0.0201	0.0181	0.2674
rs56234707	C	FX.FA	0.06046	0.00946854	1.71e-10	glaucoma	-0.0006	0.017	0.9711
rs72780760	A	FX.FA	-0.07103	0.0129245	3.89e-08	glaucoma	0.0407	0.0244	0.09425
rs10821131	C	SLF.AD	0.06144	0.0105268	5.33e-09	glaucoma	-0.0042	0.0168	0.8005
rs1233493	A	SLF.AD	-0.09322	0.0157718	3.41e-09	glaucoma	0.0859	0.039	0.02747
rs2625312	A	SLF.AD	0.0762	0.0128405	2.95e-09	glaucoma	0.0309	0.0194	0.111
rs4763	A	SLF.AD	0.08352	0.0136487	9.4e-10	glaucoma	0.0751	0.0381	0.04879
rs78834970	A	SLF.AD	-0.1249	0.0213928	5.27e-09	glaucoma	-0.0859	0.0432	0.04701
rs10840422	A	PLIC.MD	0.06389	0.0107691	2.98e-09	glaucoma	0.0274	0.017	0.1075
rs28688440	A	PLIC.MD	-0.08019	0.0145627	3.66e-08	glaucoma	0.0597	0.023	0.009459
rs3776089	A	PLIC.MD	-0.06987	0.0121729	9.48e-09	glaucoma	-0.0054	0.0179	0.7634
rs10883931	C	SFO.RD	0.06562	0.0106073	6.16e-10	glaucoma	-0.009	0.0169	0.5967
rs1277840	C	SFO.RD	-0.06457	0.01054	9e-10	glaucoma	-0.0122	0.0174	0.4831
rs35333770	C	SFO.RD	0.1236	0.0214446	8.23e-09	glaucoma	0.0394	0.0263	0.1342
rs10883931	C	ALIC.RD	0.06043	0.0106253	1.29e-08	glaucoma	-0.009	0.0169	0.5967
rs147431626	A	ALIC.RD	0.09125	0.0125979	4.38e-13	glaucoma	0.0777	0.0302	0.01008
rs76738717	A	ALIC.RD	0.08464	0.0153894	3.8e-08	glaucoma	0.0131	0.0218	0.5468
rs7898858	A	ALIC.RD	-0.07051	0.0104637	1.6e-11	glaucoma	-0.0091	0.0171	0.5958
rs10886021	C	SCR.FA	0.07087	0.0126144	1.93e-08	glaucoma	0.0113	0.0187	0.5441
rs12146713	C	SCR.FA	0.1419	0.0184239	1.34e-14	glaucoma	0.0488	0.0418	0.2436
rs3795503	C	SCR.FA	-0.07546	0.0116611	9.73e-11	glaucoma	0.0115	0.0176	0.5117
rs4843227	C	SCR.FA	-0.09252	0.0111468	1.04e-16	glaucoma	-0.0013	0.0168	0.9376
rs10922200	C	CGC.AD	0.107	0.0173944	7.68e-10	glaucoma	0.0078	0.034	0.8177
rs11630254	C	CGC.AD	0.06493	0.0111982	6.7e-09	glaucoma	0.0174	0.0176	0.3221
rs309589	C	CGC.AD	0.1245	0.0207519	1.98e-09	glaucoma	-0.0295	0.0264	0.2636
rs6077868	C	CGC.AD	-0.07965	0.0137285	6.56e-09	glaucoma	-0.0144	0.0228	0.5261
rs7935166	A	CGC.AD	0.09801	0.0160902	1.12e-09	glaucoma	-0.0308	0.0244	0.2075
rs10962461	C	ALIC.MO	-0.1631	0.0293076	2.62e-08	glaucoma	0.0409	0.0489	0.4031
rs13388394	A	ALIC.MO	-0.164	0.0249211	4.68e-11	glaucoma	0.0192	0.0622	0.7578
rs150300	C	ALIC.MO	0.05912	0.0107814	4.17e-08	glaucoma	0.0264	0.0499	0.5964
rs59145927	A	ALIC.MO	0.06026	0.0102396	3.98e-09	glaucoma	-0.0028	0.0176	0.8724
rs73184639	A	ALIC.MO	-0.1228	0.0224545	4.53e-08	glaucoma	0.0667	0.0404	0.09864
rs1101330	A	SCC.MD	0.06156	0.0107031	8.84e-09	glaucoma	-0.106	0.0171	5.582e-10
rs17284587	A	SCC.MD	0.127	0.0152062	6.72e-17	glaucoma	-0.0171	0.0223	0.4437
rs2267161	C	SCC.MD	-0.0656	0.0113755	8.08e-09	glaucoma	0.0039	0.0178	0.8274
rs4150221	C	SCC.MD	-0.0861	0.0118007	2.96e-13	glaucoma	0.0036	0.0179	0.8406
rs11042811	C	SCC.AD	0.07074	0.0102764	5.83e-12	glaucoma	0.0239	0.0169	0.1578
rs79624091	G	SCC.AD	0.1424	0.0240767	3.33e-09	glaucoma	0.0262	0.0318	0.4094
rs111450466	C	CST.FA	-0.1953	0.0314405	5.24e-10	glaucoma	-0.0321	0.0406	0.4296
rs620891	C	CST.FA	-0.06349	0.0114597	3.02e-08	glaucoma	-0.0061	0.0172	0.7224
rs75743485	A	CST.FA	-0.2486	0.0444718	2.27e-08	glaucoma	0.0149	0.0551	0.7874
rs11191835	C	ACR.MD	0.0643	0.0104352	7.19e-10	glaucoma	0.0079	0.0171	0.644
rs112297877	C	ACR.MD	0.06157	0.0111291	3.16e-08	glaucoma	-0.0039	0.0212	0.8534
rs11746859	A	ACR.MD	0.06904	0.0102208	1.43e-11	glaucoma	0.0034	0.0171	0.8408
rs3129787	A	ACR.MD	-0.06315	0.0113252	2.46e-08	glaucoma	0.0094	0.0216	0.6636
rs4150221	C	ACR.MD	-0.07236	0.0114745	2.86e-10	glaucoma	0.0036	0.0179	0.8406
rs7935166	A	ACR.MD	0.09636	0.0149462	1.14e-10	glaucoma	-0.0308	0.0244	0.2075
rs11191835	C	SCR.MD	0.05693	0.0103673	3.99e-08	glaucoma	0.0079	0.0171	0.644
rs2267161	C	SCR.MD	-0.05992	0.0109839	4.89e-08	glaucoma	0.0039	0.0178	0.8274
rs309591	C	SCR.MD	0.1717	0.0191239	2.75e-19	glaucoma	-0.0295	0.0264	0.2635
rs3129119	A	SCR.MD	-0.07539	0.0112231	1.85e-11	glaucoma	0.0037	0.0213	0.8636
rs11191835	C	ACR.RD	0.06558	0.0102964	1.9e-10	glaucoma	0.0079	0.0171	0.644
rs11746859	A	ACR.RD	0.06746	0.0100855	2.25e-11	glaucoma	0.0034	0.0171	0.8408
rs3129171	A	ACR.RD	-0.06906	0.0116523	3.09e-09	glaucoma	0.0001	0.0225	0.9953
rs4150221	C	ACR.RD	-0.06615	0.0113221	5.14e-09	glaucoma	0.0036	0.0179	0.8406
rs59731356	C	ACR.RD	-0.06216	0.0107778	8.05e-09	glaucoma	0.0502	0.0196	0.01049
rs7590302	C	ACR.RD	-0.06519	0.0108719	2.02e-09	glaucoma	-0.0177	0.0173	0.3067
rs7935166	A	ACR.RD	0.09094	0.0147441	6.92e-10	glaucoma	-0.0308	0.0244	0.2075
rs112297877	C	PCR.AD	0.0663	0.0113546	5.25e-09	glaucoma	-0.0039	0.0212	0.8534
rs13437444	C	PCR.AD	-0.07304	0.0124589	4.56e-09	glaucoma	0.0094	0.0241	0.6971
rs2625312	A	PCR.AD	0.06943	0.0126675	4.23e-08	glaucoma	0.0309	0.0194	0.111
rs112297877	C	ACR.AD	0.06988	0.0116782	2.18e-09	glaucoma	-0.0039	0.0212	0.8534
rs2303865	A	ACR.AD	0.08683	0.0157286	3.38e-08	glaucoma	-0.031	0.0244	0.2047
rs4150221	C	ACR.AD	-0.06569	0.0120503	5e-08	glaucoma	0.0036	0.0179	0.8406
rs11250097	C	FXST.RD	-0.0563	0.0102812	4.35e-08	glaucoma	-0.0854	0.0327	0.009075
rs17206075	C	FXST.RD	0.1339	0.0216562	6.29e-10	glaucoma	-0.0357	0.0265	0.179
rs4799450	C	FXST.RD	0.06139	0.0107249	1.04e-08	glaucoma	-0.0137	0.0174	0.431
rs113204513	C	CGC.FA	0.1268	0.0201768	3.29e-10	glaucoma	0.0138	0.0374	0.7122
rs142003765	A	CGC.FA	-0.2118	0.0381927	2.93e-08	glaucoma	-0.1434	0.0844	0.08931
rs17205972	G	CGC.FA	-0.08605	0.0132167	7.48e-11	glaucoma	0.0061	0.0191	0.7487
rs4150214	A	CGC.FA	0.06703	0.0118868	1.71e-08	glaucoma	0.0052	0.0179	0.7726
rs56281058	C	CGC.FA	-0.08886	0.0142249	4.19e-10	glaucoma	0.0156	0.0218	0.4741
rs6887024	A	CGC.FA	-0.06257	0.0108206	7.36e-09	glaucoma	-0.0075	0.0176	0.669
rs113204513	C	SLF.FA	0.1181	0.0206993	1.16e-08	glaucoma	0.0138	0.0374	0.7122
rs11746859	A	SLF.FA	-0.06178	0.0107868	1.02e-08	glaucoma	0.0034	0.0171	0.8408
rs2267158	C	SLF.FA	0.07247	0.0116982	5.83e-10	glaucoma	-0.0035	0.0178	0.8453
rs4150221	C	SLF.FA	0.07396	0.0121122	1.02e-09	glaucoma	0.0036	0.0179	0.8406
rs55705857	A	SLF.FA	-0.1309	0.0233971	2.21e-08	glaucoma	-0.0332	0.0286	0.2459
rs7733216	C	SLF.FA	-0.1116	0.0135502	1.78e-16	glaucoma	-0.0143	0.0185	0.438
rs78961851	C	SLF.FA	0.111	0.017799	4.48e-10	glaucoma	0.0252	0.032	0.4301
rs113204513	C	EC.FA	0.1108	0.0202859	4.71e-08	glaucoma	0.0138	0.0374	0.7122
rs113322334	C	GCC.AD	-0.2564	0.0468084	4.31e-08	glaucoma	-0.0749	0.0564	0.1839
rs12653308	A	GCC.AD	0.1071	0.0129929	1.68e-16	glaucoma	0.0158	0.0185	0.393
rs2402273	C	GCC.AD	-0.06822	0.0105984	1.22e-10	glaucoma	0.0654	0.0169	0.0001062
rs6782697	C	GCC.AD	-0.06813	0.0121475	2.04e-08	glaucoma	0.0019	0.0187	0.9175
rs115848216	A	SCR.AD	0.1391	0.025163	3.24e-08	glaucoma	-0.0206	0.0375	0.5827
rs12711473	A	SCR.AD	-0.07816	0.0104372	6.96e-14	glaucoma	-0.0008	0.0168	0.9609
rs1636250	C	SCR.AD	0.06403	0.0110885	7.72e-09	glaucoma	0.0045	0.0177	0.7997
rs17206055	A	SCR.AD	0.107	0.0145615	2.01e-13	glaucoma	0.0185	0.0221	0.4041
rs11625512	C	FX.AD	0.0699	0.00979306	9.49e-13	glaucoma	0.0326	0.0171	0.0566
rs11666276	A	FX.AD	0.06192	0.00969583	1.7e-10	glaucoma	-0.0422	0.017	0.01331
rs12146713	C	FX.AD	0.1185	0.0165903	9.15e-13	glaucoma	0.0488	0.0418	0.2436
rs12149643	C	FX.AD	-0.0777	0.00988462	3.82e-15	glaucoma	-0.0108	0.0168	0.5203
rs12727448	A	FX.AD	-0.09788	0.0100603	2.26e-22	glaucoma	0.0008	0.017	0.9618
rs35122942	A	FX.AD	0.1004	0.0172192	5.52e-09	glaucoma	-0.0541	0.0326	0.09733
rs6077868	C	FX.AD	0.07228	0.0122597	3.73e-09	glaucoma	-0.0144	0.0228	0.5261
rs7894565	C	FX.AD	-0.05881	0.0105801	2.72e-08	glaucoma	0.0215	0.0182	0.2374
rs11625512	C	FX.RD	0.0653	0.00976541	2.28e-11	glaucoma	0.0326	0.0171	0.0566
rs11668142	C	FX.RD	0.05957	0.0101335	4.14e-09	glaucoma	-0.0273	0.0169	0.1075
rs12146713	C	FX.RD	0.1186	0.0165428	7.54e-13	glaucoma	0.0488	0.0418	0.2436
rs12149643	C	FX.RD	-0.07806	0.00985767	2.4e-15	glaucoma	-0.0108	0.0168	0.5203
rs35122942	A	FX.RD	0.09517	0.0171761	3.01e-08	glaucoma	-0.0541	0.0326	0.09733
rs72780760	A	FX.RD	0.07744	0.0136129	1.28e-08	glaucoma	0.0407	0.0244	0.09425
rs7616662	A	FX.RD	0.1149	0.0163155	1.89e-12	glaucoma	0.018	0.0257	0.4827
rs7894565	C	FX.RD	-0.06352	0.0105492	1.73e-09	glaucoma	0.0215	0.0182	0.2374
rs11625512	C	FX.MD	0.06615	0.00974386	1.13e-11	glaucoma	0.0326	0.0171	0.0566
rs11666276	A	FX.MD	0.05734	0.0096456	2.77e-09	glaucoma	-0.0422	0.017	0.01331
rs12146713	C	FX.MD	0.119	0.0165204	5.88e-13	glaucoma	0.0488	0.0418	0.2436
rs12149643	C	FX.MD	-0.07843	0.00983708	1.55e-15	glaucoma	-0.0108	0.0168	0.5203
rs35122942	A	FX.MD	0.09812	0.0171367	1.03e-08	glaucoma	-0.0541	0.0326	0.09733
rs72780760	A	FX.MD	0.07504	0.0135891	3.35e-08	glaucoma	0.0407	0.0244	0.09425
rs7616662	A	FX.MD	0.1233	0.0162833	3.67e-14	glaucoma	0.018	0.0257	0.4827
rs7894565	C	FX.MD	-0.06267	0.0105283	2.64e-09	glaucoma	0.0215	0.0182	0.2374
rs116432568	A	SS.RD	-0.1946	0.0342781	1.37e-08	glaucoma	-0.1813	0.0707	0.01038
rs11746859	A	SS.RD	0.06043	0.0106926	1.59e-08	glaucoma	0.0034	0.0171	0.8408
rs2267158	C	SS.RD	-0.06617	0.0115854	1.12e-08	glaucoma	-0.0035	0.0178	0.8453
rs55705857	A	SS.RD	0.1375	0.023202	3.1e-09	glaucoma	-0.0332	0.0286	0.2459
rs116432568	A	SS.MD	-0.1908	0.0344637	3.09e-08	glaucoma	-0.1813	0.0707	0.01038
rs11746859	A	SS.MD	0.06096	0.0107449	1.4e-08	glaucoma	0.0034	0.0171	0.8408
rs2267161	C	SS.MD	-0.07455	0.0116254	1.43e-10	glaucoma	0.0039	0.0178	0.8274
rs55705857	A	SS.MD	0.1308	0.0233108	2.01e-08	glaucoma	-0.0332	0.0286	0.2459
rs116432568	A	UNC.RD	-0.1071	0.0188653	1.37e-08	glaucoma	-0.1813	0.0707	0.01038
rs11746859	A	UNC.RD	0.04302	0.00761206	1.59e-08	glaucoma	0.0034	0.0171	0.8408
rs2267158	C	UNC.RD	-0.01471	0.00257552	1.12e-08	glaucoma	-0.0035	0.0178	0.8453
rs55705857	A	UNC.RD	0.01537	0.00259356	3.1e-09	glaucoma	-0.0332	0.0286	0.2459
rs11706071	A	PLIC.AD	0.05959	0.0106312	2.08e-08	glaucoma	-0.0023	0.0168	0.8909
rs12149643	C	PLIC.AD	-0.06422	0.0107795	2.56e-09	glaucoma	-0.0108	0.0168	0.5203
rs173003	A	PLIC.AD	-0.06799	0.0105804	1.31e-10	glaucoma	-0.0148	0.0168	0.3776
rs4654906	A	PLIC.AD	0.059	0.0107443	3.99e-08	glaucoma	0.0063	0.017	0.7104
rs60132896	A	PLIC.AD	0.09588	0.0172744	2.85e-08	glaucoma	-0.049	0.0265	0.06435
rs7894565	C	PLIC.AD	-0.06756	0.0115456	4.87e-09	glaucoma	0.0215	0.0182	0.2374
rs11746859	A	PTR.MD	0.06321	0.0107483	4.08e-09	glaucoma	0.0034	0.0171	0.8408
rs2267161	C	PTR.MD	-0.07071	0.0116345	1.22e-09	glaucoma	0.0039	0.0178	0.8274
rs4150221	C	PTR.MD	-0.07805	0.0120665	9.91e-11	glaucoma	0.0036	0.0179	0.8406
rs11746859	A	SLF.RD	0.06458	0.0106213	1.2e-09	glaucoma	0.0034	0.0171	0.8408
rs2488002	C	SLF.RD	0.08312	0.0146664	1.45e-08	glaucoma	-0.0037	0.0245	0.8805
rs3129119	A	SLF.RD	-0.07816	0.0117515	2.91e-11	glaucoma	0.0037	0.0213	0.8636
rs4150221	C	SLF.RD	-0.07549	0.0119291	2.48e-10	glaucoma	0.0036	0.0179	0.8406
rs59731356	C	SLF.RD	-0.06867	0.0113444	1.42e-09	glaucoma	0.0502	0.0196	0.01049
rs11746859	A	PTR.RD	0.0632	0.0106292	2.75e-09	glaucoma	0.0034	0.0171	0.8408
rs2267161	C	PTR.RD	-0.0717	0.0115023	4.56e-10	glaucoma	0.0039	0.0178	0.8274
rs3129787	A	PTR.RD	-0.0778	0.0117897	4.14e-11	glaucoma	0.0094	0.0216	0.6636
rs4150221	C	PTR.RD	-0.06681	0.0119499	2.26e-08	glaucoma	0.0036	0.0179	0.8406
rs11746859	A	Average.RD	0.0557	0.00998527	2.43e-08	glaucoma	0.0034	0.0171	0.8408
rs2488002	C	Average.RD	0.0816	0.0137921	3.29e-09	glaucoma	-0.0037	0.0245	0.8805
rs3129171	A	Average.RD	-0.07716	0.0115379	2.27e-11	glaucoma	0.0001	0.0225	0.9953
rs4150221	C	Average.RD	-0.0738	0.0112118	4.63e-11	glaucoma	0.0036	0.0179	0.8406
rs7590302	C	Average.RD	-0.06711	0.0107612	4.48e-10	glaucoma	-0.0177	0.0173	0.3067
rs11746859	A	SLF.MD	0.0634	0.0105107	1.62e-09	glaucoma	0.0034	0.0171	0.8408
rs2488002	C	SLF.MD	0.08752	0.0145166	1.65e-09	glaucoma	-0.0037	0.0245	0.8805
rs3129787	A	SLF.MD	-0.08162	0.0116488	2.44e-12	glaucoma	0.0094	0.0216	0.6636
rs4150221	C	SLF.MD	-0.07295	0.0118018	6.36e-10	glaucoma	0.0036	0.0179	0.8406
rs59731356	C	SLF.MD	-0.06383	0.0112283	1.31e-08	glaucoma	0.0502	0.0196	0.01049
rs11746859	A	PTR.FA	-0.05921	0.0106496	2.7e-08	glaucoma	0.0034	0.0171	0.8408
rs12484232	A	PTR.FA	-0.07183	0.0130491	3.7e-08	glaucoma	-0.0011	0.0223	0.9608
rs2267161	C	PTR.FA	0.07249	0.0115114	3.03e-10	glaucoma	0.0039	0.0178	0.8274
rs3129787	A	PTR.FA	0.07014	0.0118	2.78e-09	glaucoma	0.0094	0.0216	0.6636
rs11760406	A	PLIC.FA	0.05255	0.00892628	3.93e-09	glaucoma	0.0277	0.0174	0.1112
rs12146713	C	PLIC.FA	0.06767	0.00978859	4.74e-12	glaucoma	0.0488	0.0418	0.2436
rs208829	A	PLIC.FA	0.02708	0.00383501	1.65e-12	glaucoma	0.0157	0.0173	0.3646
rs2242522	G	PLIC.FA	0.04045	0.00583354	4.09e-12	glaucoma	0.012	0.0168	0.4753
rs4150210	A	PLIC.FA	0.04444	0.00753537	3.69e-09	glaucoma	0.0053	0.0179	0.7687
rs4843560	A	PLIC.FA	-0.06486	0.00946524	7.26e-12	glaucoma	-0.0005	0.0168	0.975
rs62235125	C	PLIC.FA	-0.04848	0.00886287	4.5e-08	glaucoma	-0.0074	0.0183	0.684
rs76874831	A	PLIC.FA	0.07368	0.0130997	1.86e-08	glaucoma	-0.0426	0.0331	0.1985
rs11777239	A	BCC.RD	-0.0615	0.010594	6.43e-09	glaucoma	0.0122	0.0172	0.4775
rs35087492	A	BCC.RD	0.09883	0.0150252	4.78e-11	glaucoma	0.0156	0.0223	0.4831
rs4150221	C	BCC.RD	-0.06632	0.0116663	1.31e-08	glaucoma	0.0036	0.0179	0.8406
rs12029134	A	SFO.MD	-0.08007	0.0145718	3.91e-08	glaucoma	0.0173	0.021	0.4104
rs1325994	A	SFO.MD	-0.06062	0.0102443	3.27e-09	glaucoma	0.0105	0.0171	0.5392
rs2303865	A	SFO.MD	0.09051	0.0151443	2.28e-09	glaucoma	-0.031	0.0244	0.2047
rs7079298	C	SFO.MD	0.06635	0.0104093	1.84e-10	glaucoma	-0.0145	0.0169	0.3924
rs12060527	C	RLIC.RD	-0.1094	0.018285	2.19e-09	glaucoma	-0.0614	0.0253	0.01539
rs2267161	C	RLIC.RD	-0.07312	0.0117948	5.67e-10	glaucoma	0.0039	0.0178	0.8274
rs3129171	A	RLIC.RD	-0.07448	0.0126023	3.42e-09	glaucoma	0.0001	0.0225	0.9953
rs33599	A	RLIC.RD	-0.08681	0.0123792	2.34e-12	glaucoma	0.0081	0.0183	0.6571
rs4150221	C	RLIC.RD	-0.07227	0.012242	3.56e-09	glaucoma	0.0036	0.0179	0.8406
rs56012466	A	RLIC.RD	0.06807	0.0121669	2.21e-08	glaucoma	-0.0132	0.0212	0.5339
rs12146713	C	SS.MO	0.1049	0.0181509	7.5e-09	glaucoma	0.0488	0.0418	0.2436
rs6546195	A	SS.MO	-0.05915	0.010831	4.73e-08	glaucoma	-0.0002	0.0168	0.9917
rs12146713	C	PLIC.RD	-0.1114	0.0184304	1.5e-09	glaucoma	0.0488	0.0418	0.2436
rs208829	A	PLIC.RD	-0.08194	0.0111686	2.19e-13	glaucoma	0.0157	0.0173	0.3646
rs2267161	C	PLIC.RD	-0.066	0.0117834	2.13e-08	glaucoma	0.0039	0.0178	0.8274
rs231237	A	PLIC.RD	-0.06095	0.0110876	3.86e-08	glaucoma	0.0091	0.0179	0.6101
rs2936681	C	PLIC.RD	0.08166	0.0147751	3.26e-08	glaucoma	0.014	0.023	0.5433
rs35896134	C	PLIC.RD	0.1409	0.0235643	2.24e-09	glaucoma	0.0353	0.0269	0.1901
rs3776089	A	PLIC.RD	-0.08752	0.0123744	1.52e-12	glaucoma	-0.0054	0.0179	0.7634
rs78670237	C	PLIC.RD	0.1948	0.034051	1.06e-08	glaucoma	-0.0249	0.0833	0.7651
rs9933149	C	PLIC.RD	0.06311	0.0111067	1.33e-08	glaucoma	0.0001	0.0169	0.9932
rs12146713	C	SCC.MO	0.09998	0.0166828	2.06e-09	glaucoma	0.0488	0.0418	0.2436
rs12146713	C	FX.MO	-0.1029	0.0178487	8.16e-09	glaucoma	0.0488	0.0418	0.2436
rs4843227	C	FX.MO	0.06573	0.0107883	1.11e-09	glaucoma	-0.0013	0.0168	0.9376
rs12146713	C	RLIC.MO	0.1303	0.0184964	1.86e-12	glaucoma	0.0488	0.0418	0.2436
rs4843550	C	RLIC.MO	-0.06861	0.0109478	3.68e-10	glaucoma	0.0153	0.0168	0.3629
rs6482443	C	RLIC.MO	-0.06898	0.0116292	3e-09	glaucoma	0.0166	0.0188	0.3785
rs77475884	A	RLIC.MO	-0.1418	0.0252315	1.91e-08	glaucoma	0.0159	0.0416	0.7024
rs798497	A	RLIC.MO	0.07935	0.0118274	1.96e-11	glaucoma	0.0038	0.0175	0.8261
rs9472414	A	RLIC.MO	-0.07325	0.0133082	3.71e-08	glaucoma	0.0138	0.02	0.4915
rs12363520	A	BCC.MO	0.07658	0.0126085	1.25e-09	glaucoma	0.0279	0.0197	0.1567
rs4843552	A	BCC.MO	0.08956	0.0104389	9.53e-18	glaucoma	0.0128	0.0168	0.4445
rs12707607	A	IFO.AD	0.06876	0.0118953	7.45e-09	glaucoma	-0.0084	0.0181	0.6421
rs12920553	G	IFO.AD	0.06567	0.0109814	2.23e-09	glaucoma	-0.0105	0.0168	0.5308
rs17247838	G	IFO.AD	-0.157	0.0271846	7.68e-09	glaucoma	-0.0619	0.0692	0.3716
rs4755851	C	IFO.AD	0.0905	0.0164713	3.92e-08	glaucoma	0.0261	0.0242	0.2805
rs12920553	G	IFO.MO	0.06336	0.0110131	8.76e-09	glaucoma	-0.0105	0.0168	0.5308
rs149064544	C	IFO.MO	0.2667	0.0484545	3.71e-08	glaucoma	-0.0823	0.1285	0.5218
rs7587851	G	IFO.MO	-0.06673	0.0116676	1.07e-08	glaucoma	0.0118	0.0194	0.5432
rs13079368	C	ALIC.AD	-0.05381	0.0097871	3.84e-08	glaucoma	-0.0163	0.0168	0.3327
rs2303865	A	ALIC.AD	0.09803	0.0144877	1.32e-11	glaucoma	-0.031	0.0244	0.2047
rs7079298	C	ALIC.AD	0.05513	0.00996405	3.15e-08	glaucoma	-0.0145	0.0169	0.3924
rs142003765	A	Average.FA	-0.2028	0.0371948	4.97e-08	glaucoma	-0.1434	0.0844	0.08931
rs309591	C	Average.FA	-0.1703	0.0193031	1.12e-18	glaucoma	-0.0295	0.0264	0.2635
rs3129171	A	Average.FA	0.07401	0.0118376	4.05e-10	glaucoma	0.0001	0.0225	0.9953
rs4150221	C	Average.FA	0.07307	0.0114948	2.06e-10	glaucoma	0.0036	0.0179	0.8406
rs80028338	A	Average.FA	-0.07596	0.0138416	4.07e-08	glaucoma	-0.0883	0.0309	0.004272
rs998102	A	Average.FA	0.07183	0.0110771	8.9e-11	glaucoma	0.0173	0.0175	0.321
rs146024367	A	IFO.FA	0.1089	0.0163341	2.61e-11	glaucoma	-0.0071	0.027	0.7932
rs263071	A	IFO.FA	-0.07994	0.0135034	3.22e-09	glaucoma	0.0187	0.0204	0.3604
rs4383974	C	IFO.FA	0.07064	0.0117963	2.12e-09	glaucoma	-0.0104	0.0206	0.6135
rs7659379	C	IFO.FA	-0.09488	0.0116956	4.96e-16	glaucoma	0.0058	0.018	0.7474
rs1636250	C	SCR.MO	0.0633	0.011303	2.14e-08	glaucoma	0.0045	0.0177	0.7997
rs617767	A	SCR.MO	-0.06656	0.0106675	4.39e-10	glaucoma	0.015	0.0176	0.3944
rs9937293	A	SCR.MO	-0.09377	0.0106199	1.05e-18	glaucoma	0.0005	0.0168	0.9748
rs9964638	C	SCR.MO	0.08433	0.0124918	1.47e-11	glaucoma	0.0041	0.0187	0.8266
rs17205972	G	CGC.RD	0.1325	0.0130985	4.71e-24	glaucoma	0.0061	0.0191	0.7487
rs2591453	A	CGC.RD	-0.05982	0.0109476	4.65e-08	glaucoma	0.002	0.0176	0.9113
rs3129787	A	CGC.RD	-0.0642	0.0115667	2.85e-08	glaucoma	0.0094	0.0216	0.6636
rs4150221	C	CGC.RD	-0.07434	0.0117234	2.28e-10	glaucoma	0.0036	0.0179	0.8406
rs4768849	A	CGC.RD	-0.191	0.034427	2.89e-08	glaucoma	0.1229	0.0668	0.06573
rs4785781	A	CGC.RD	-0.09797	0.0179	4.42e-08	glaucoma	-0.0436	0.0312	0.1623
rs17205972	G	CGC.MD	0.1548	0.013551	3.19e-30	glaucoma	0.0061	0.0191	0.7487
rs2591453	A	CGC.MD	-0.07384	0.011313	6.71e-11	glaucoma	0.002	0.0176	0.9113
rs3129787	A	CGC.MD	-0.07005	0.0119726	4.89e-09	glaucoma	0.0094	0.0216	0.6636
rs35519908	C	CGC.MD	0.08237	0.013871	2.88e-09	glaucoma	0.0741	0.038	0.05126
rs7935166	A	CGC.MD	0.1282	0.0157881	4.66e-16	glaucoma	-0.0308	0.0244	0.2075
rs8176547	G	CGC.MD	0.06548	0.0112969	6.78e-09	glaucoma	0.0526	0.0176	0.002791
rs17206055	A	UNC.MD	0.1042	0.0148038	1.94e-12	glaucoma	0.0185	0.0221	0.4041
rs34974290	A	UNC.MD	0.07843	0.0132138	2.93e-09	glaucoma	0.0095	0.0253	0.7082
rs17246599	C	IFO.RD	0.0733	0.0131521	2.5e-08	glaucoma	-0.006	0.0219	0.7822
rs7733216	C	IFO.RD	0.1008	0.0136231	1.37e-13	glaucoma	-0.0143	0.0185	0.438
rs17284524	A	RLIC.FA	-0.1174	0.016219	4.54e-13	glaucoma	-0.0105	0.0226	0.6416
rs2267158	C	RLIC.FA	0.06607	0.0117784	2.03e-08	glaucoma	-0.0035	0.0178	0.8453
rs3776089	A	RLIC.FA	0.0682	0.0123527	3.37e-08	glaucoma	-0.0054	0.0179	0.7634
rs4843552	A	RLIC.FA	-0.06747	0.0109269	6.63e-10	glaucoma	0.0128	0.0168	0.4445
rs55705857	A	RLIC.FA	-0.1313	0.0235706	2.54e-08	glaucoma	-0.0332	0.0286	0.2459
rs17618450	C	CGC.MO	0.01689	0.00260995	9.71e-11	glaucoma	-0.0116	0.0339	0.732
rs6077869	A	CGC.MO	-0.01537	0.00254683	1.59e-09	glaucoma	-0.0179	0.0226	0.427
rs72761269	A	CGC.MO	-0.02749	0.00422149	7.42e-11	glaucoma	-0.0025	0.0178	0.8881
rs8070753	A	CGC.MO	-0.0009709	0.000168034	7.56e-09	glaucoma	-0.0043	0.0186	0.8173
rs9795439	A	CGC.MO	0.03099	0.00560162	3.16e-08	glaucoma	0.0231	0.023	0.3143
rs179744	C	CGH.AD	0.06257	0.0108465	7.99e-09	glaucoma	0.0182	0.0168	0.28
rs181292	C	SFO.AD	-0.06446	0.0116916	3.52e-08	glaucoma	-0.0182	0.0182	0.3164
rs1948948	C	Average.AD	0.05751	0.0104635	3.88e-08	glaucoma	-0.0297	0.0169	0.07782
rs2488002	C	Average.AD	0.08291	0.0144484	9.56e-09	glaucoma	-0.0037	0.0245	0.8805
rs4667600	A	Average.AD	0.0712	0.0129824	4.15e-08	glaucoma	0.0065	0.0212	0.7594
rs6442411	C	Average.AD	-0.06189	0.0106529	6.26e-09	glaucoma	0.0021	0.017	0.9019
rs7935166	A	Average.AD	0.1115	0.0153004	3.16e-13	glaucoma	-0.0308	0.0244	0.2075
rs2027995	C	PTR.AD	-0.06657	0.0115848	9.12e-09	glaucoma	-0.0037	0.0178	0.8346
rs4150221	C	PTR.AD	-0.06778	0.0122454	3.11e-08	glaucoma	0.0036	0.0179	0.8406
rs2152090	C	Average.MD	-0.05744	0.0102039	1.81e-08	glaucoma	0.0336	0.017	0.04775
rs2488002	C	Average.MD	0.08491	0.0139524	1.16e-09	glaucoma	-0.0037	0.0245	0.8805
rs4150221	C	Average.MD	-0.07495	0.011349	4e-11	glaucoma	0.0036	0.0179	0.8406
rs6791117	A	Average.MD	-0.06385	0.0111792	1.12e-08	glaucoma	0.0125	0.0182	0.4914
rs7590302	C	Average.MD	-0.0611	0.0108957	2.05e-08	glaucoma	-0.0177	0.0173	0.3067
rs7935166	A	Average.MD	0.0939	0.0147767	2.09e-10	glaucoma	-0.0308	0.0244	0.2075
rs2267158	C	PCR.FA	0.07096	0.0117884	1.75e-09	glaucoma	-0.0035	0.0178	0.8453
rs309587	C	PCR.FA	-0.08773	0.0117023	6.54e-14	glaucoma	0.0173	0.0173	0.3153
rs4843227	C	PCR.FA	-0.06486	0.0111413	5.83e-09	glaucoma	-0.0013	0.0168	0.9376
rs2267158	C	SCR.RD	-0.06709	0.0115193	5.74e-09	glaucoma	-0.0035	0.0178	0.8453
rs3129119	A	SCR.RD	-0.06653	0.0117535	1.51e-08	glaucoma	0.0037	0.0213	0.8636
rs33599	A	SCR.RD	-0.08146	0.0120613	1.44e-11	glaucoma	0.0081	0.0183	0.6571
rs4917404	C	SCR.RD	0.06143	0.0106944	9.24e-09	glaucoma	-0.0098	0.0169	0.5646
rs73192197	C	SCR.RD	-0.1768	0.0299989	3.78e-09	glaucoma	-0.0565	0.055	0.3042
rs7733216	C	SCR.RD	0.1268	0.0133281	1.84e-21	glaucoma	-0.0143	0.0185	0.438
rs2267158	C	CGH.MD	-0.06471	0.0117735	3.88e-08	glaucoma	-0.0035	0.0178	0.8453
rs309556	C	CGH.MD	0.1742	0.020086	4.22e-18	glaucoma	-0.0309	0.0263	0.2405
rs4755851	C	CGH.MD	0.09126	0.0163559	2.41e-08	glaucoma	0.0261	0.0242	0.2805
rs7564129	C	CGH.MD	0.06456	0.0117171	3.59e-08	glaucoma	-0.0165	0.0169	0.329
rs2267161	C	RLIC.MD	-0.07187	0.0117261	8.84e-10	glaucoma	0.0039	0.0178	0.8274
rs28296	C	RLIC.MD	-0.0671	0.0117783	1.22e-08	glaucoma	-0.0104	0.0179	0.5618
rs3129119	A	RLIC.MD	-0.07263	0.0119941	1.4e-09	glaucoma	0.0037	0.0213	0.8636
rs8082621	C	RLIC.MD	-0.06415	0.0115434	2.74e-08	glaucoma	0.0077	0.0183	0.6718
rs2372785	C	FXST.AD	0.06327	0.0106356	2.7e-09	glaucoma	-0.0007	0.0168	0.9688
rs2525795	A	EC.MO	0.06192	0.0110034	1.83e-08	glaucoma	-0.0236	0.0169	0.1619
rs2536150	C	CST.RD	0.09055	0.0146161	5.82e-10	glaucoma	0.0111	0.0248	0.6546
rs34243039	A	CST.RD	0.1088	0.0142406	2.17e-14	glaucoma	0.013	0.0229	0.5706
rs4335155	A	CST.RD	-0.06079	0.010808	1.86e-08	glaucoma	0.0028	0.0167	0.8654
rs4955890	A	CST.RD	0.06872	0.0123643	2.73e-08	glaucoma	0.0294	0.0183	0.1076
rs8031133	G	CST.RD	-0.07108	0.0107905	4.48e-11	glaucoma	-0.022	0.0168	0.1911
rs2686600	A	CGH.RD	0.06436	0.0112803	1.16e-08	glaucoma	-0.0027	0.0173	0.8781
rs309589	C	CGH.RD	0.1588	0.0202385	4.28e-15	glaucoma	-0.0295	0.0264	0.2636
rs6437001	G	CGH.RD	0.06776	0.0115839	4.93e-09	glaucoma	-0.0234	0.017	0.1679
rs2696524	A	FXST.FA	-0.08113	0.0123187	4.52e-11	glaucoma	-0.0886	0.0309	0.004165
rs4799450	C	FXST.FA	-0.07378	0.0103471	1e-12	glaucoma	-0.0137	0.0174	0.431
rs3129787	A	PCR.MD	-0.0807	0.0116818	4.91e-12	glaucoma	0.0094	0.0216	0.6636
rs59731356	C	PCR.MD	-0.06523	0.0112697	7.12e-09	glaucoma	0.0502	0.0196	0.01049
rs35071165	A	Average.MO	0.0656	0.01176	2.43e-08	glaucoma	-0.0151	0.0188	0.4224
rs7819592	A	Average.MO	0.06888	0.0125239	3.8e-08	glaucoma	-0.0278	0.0182	0.1261
rs35896134	C	ALIC.MD	0.1226	0.0219525	2.34e-08	glaucoma	0.0353	0.0269	0.1901
rs74675536	A	ALIC.MD	-0.08341	0.0152519	4.53e-08	glaucoma	0.0312	0.0265	0.2376
rs7898858	A	ALIC.MD	-0.06013	0.0100587	2.26e-09	glaucoma	-0.0091	0.0171	0.5958
rs7935166	A	ALIC.MD	0.09854	0.0148521	3.25e-11	glaucoma	-0.0308	0.0244	0.2075
rs35896134	C	FXST.MD	0.1554	0.0234456	3.4e-11	glaucoma	0.0353	0.0269	0.1901
rs4755851	C	IFO.MD	0.1023	0.0162843	3.34e-10	glaucoma	0.0261	0.0242	0.2805
rs7733216	C	IFO.MD	0.1307	0.0135667	5.75e-22	glaucoma	-0.0143	0.0185	0.438
rs4981087	C	CGH.FA	0.06401	0.0105498	1.3e-09	glaucoma	0.0097	0.0169	0.5678
rs55705857	A	SS.FA	-0.1365	0.0232389	4.26e-09	glaucoma	-0.0332	0.0286	0.2459
rs5756894	A	SS.FA	-0.06047	0.0109225	3.09e-08	glaucoma	-0.002	0.018	0.9136
rs59731356	C	SS.FA	0.06311	0.01146	3.65e-08	glaucoma	0.0502	0.0196	0.01049
rs9682036	C	SS.FA	0.06902	0.0122149	1.6e-08	glaucoma	-0.0179	0.0232	0.44
rs9966170	A	SS.FA	-0.06295	0.0111143	1.48e-08	glaucoma	0.0134	0.0174	0.4403
rs56023709	A	PCR.MO	-0.07463	0.0107655	4.14e-12	glaucoma	-0.0006	0.0168	0.9705
rs62249739	C	PCR.MO	0.07909	0.0143129	3.28e-08	glaucoma	-0.0005	0.0224	0.9827
rs7310615	C	PCR.MO	0.0586	0.0105531	2.81e-08	glaucoma	-0.0493	0.0171	0.003817
rs62062797	G	ALIC.FA	-0.08451	0.0128858	5.44e-11	glaucoma	0.0877	0.0309	0.004568
rs62064364	C	EC.AD	0.08224	0.0132297	5.09e-10	glaucoma	-0.0876	0.031	0.004708
rs7935166	A	EC.AD	0.1088	0.01565	3.6e-12	glaucoma	-0.0308	0.0244	0.2075
rs62132522	C	BCC.AD	-0.05897	0.0105418	2.22e-08	glaucoma	0.0068	0.0168	0.6855
rs6442409	C	BCC.AD	-0.06027	0.0110473	4.88e-08	glaucoma	-0.0008	0.0172	0.9611
rs71638257	A	BCC.AD	0.0993	0.0153827	1.08e-10	glaucoma	0.0114	0.0226	0.6155
rs6766914	C	SLF.MO	0.05865	0.0107328	4.64e-08	glaucoma	0.0053	0.0173	0.7604
rs72670321	G	CGH.MO	-0.06326	0.010866	5.82e-09	glaucoma	-0.0072	0.0168	0.6698
rs74675536	A	EC.MD	-0.1043	0.0156081	2.35e-11	glaucoma	0.0312	0.0265	0.2376
rs7935166	A	EC.MD	0.09508	0.0151924	3.89e-10	glaucoma	-0.0308	0.0244	0.2075
rs749314	C	UNC.MO	-0.06422	0.0111309	7.95e-09	glaucoma	0.0146	0.0171	0.3919
rs7727800	C	SFO.FA	-0.07475	0.0115615	1.01e-10	glaucoma	-0.0158	0.0181	0.3837
rs7733216	C	UNC.AD	0.07429	0.0129748	1.03e-08	glaucoma	-0.0143	0.0185	0.438
rs7763421	A	CST.MD	-0.07271	0.0108897	2.44e-11	glaucoma	-0.0047	0.0168	0.7784
rs8031133	G	CST.MD	-0.0704	0.0109105	1.1e-10	glaucoma	-0.022	0.0168	0.1911

## Sheet: Supplementary Table 3
Supplementary Table 3 Summary statistics of ROI for IVs after data harmonization
SNP	effect_allele	exposure	beta	se	pvalue	outcome	beta	se	pvalue
rs10020462	C	cerebellar.vermal.lobules.VIII.X	0.05017	0.00918414	4.69e-08	glaucoma	0.008	0.0179	0.6561
rs10034561	G	cerebellar.vermal.lobules.VIII.X	-0.0954	0.0113032	3.17e-17	glaucoma	-0.0285	0.0168	0.08988
rs10478102	T	cerebellar.vermal.lobules.VIII.X	-0.07138	0.00917393	7.21e-15	glaucoma	-0.0105	0.0173	0.5436
rs10479400	T	cerebellar.vermal.lobules.VIII.X	0.05629	0.00924536	1.14e-09	glaucoma	-0.0091	0.0179	0.6117
rs10788954	T	cerebellar.vermal.lobules.VIII.X	-0.04865	0.00880756	3.32e-08	glaucoma	-0.0141	0.0169	0.4041
rs12026498	A	cerebellar.vermal.lobules.VIII.X	0.0719	0.0129722	2.98e-08	glaucoma	0.0449	0.0286	0.1159
rs12705149	C	cerebellar.vermal.lobules.VIII.X	0.0912	0.0134234	1.09e-11	glaucoma	-0.0095	0.0238	0.6906
rs13073466	A	cerebellar.vermal.lobules.VIII.X	-0.05715	0.00876532	7.03e-11	glaucoma	-0.0175	0.017	0.3031
rs1886764	T	cerebellar.vermal.lobules.VIII.X	0.04848	0.00880793	3.71e-08	glaucoma	0.0073	0.0169	0.6661
rs2279516	G	cerebellar.vermal.lobules.VIII.X	-0.05067	0.00885209	1.04e-08	glaucoma	-0.0192	0.017	0.2591
rs2360675	C	cerebellar.vermal.lobules.VIII.X	-0.06614	0.00909554	3.55e-13	glaucoma	0.0058	0.017	0.7339
rs4957528	A	cerebellar.vermal.lobules.VIII.X	0.06234	0.0108846	1.02e-08	glaucoma	-0.0209	0.024	0.3852
rs74091739	T	cerebellar.vermal.lobules.VIII.X	-0.1195	0.00839385	5.43e-46	glaucoma	0.0339	0.0209	0.1046
rs7592120	C	cerebellar.vermal.lobules.VIII.X	-0.0657	0.00872735	5.15e-14	glaucoma	-0.0001	0.0177	0.9941
rs7828279	A	cerebellar.vermal.lobules.VIII.X	0.05426	0.00876215	5.92e-10	glaucoma	0.0253	0.0172	0.1428
rs1011408	T	left.inferior.lateral.ventricle	0.05582	0.00917649	1.18e-09	glaucoma	-0.016	0.0176	0.3627
rs13066753	T	left.inferior.lateral.ventricle	-0.04586	0.00675259	1.11e-11	glaucoma	-0.0017	0.017	0.9198
rs6672856	T	left.inferior.lateral.ventricle	-0.05596	0.00975162	9.55e-09	glaucoma	-0.0159	0.0177	0.3677
rs899505	A	left.inferior.lateral.ventricle	-0.0543	0.00959675	1.53e-08	glaucoma	-0.0428	0.0183	0.01934
rs1014498	C	cerebellar.vermal.lobules.I.V	0.05889	0.00960291	8.65e-10	glaucoma	-0.0259	0.0194	0.1834
rs1057523	A	cerebellar.vermal.lobules.I.V	-0.05522	0.00943237	4.79e-09	glaucoma	0.0352	0.0173	0.04118
rs13268108	C	cerebellar.vermal.lobules.I.V	-0.05326	0.00949329	2.02e-08	glaucoma	0.0177	0.0181	0.3277
rs2604861	G	cerebellar.vermal.lobules.I.V	0.05968	0.00945123	2.71e-10	glaucoma	0.0229	0.017	0.1775
rs2748444	C	cerebellar.vermal.lobules.I.V	-0.1202	0.0128463	8.22e-21	glaucoma	0.0345	0.0209	0.09844
rs36071136	G	cerebellar.vermal.lobules.I.V	0.0554	0.00930791	2.65e-09	glaucoma	-0.0066	0.017	0.7005
rs4304216	A	cerebellar.vermal.lobules.I.V	-0.06382	0.00929791	6.7e-12	glaucoma	-0.0253	0.0171	0.1382
rs630707	C	cerebellar.vermal.lobules.I.V	0.06431	0.0115916	2.89e-08	glaucoma	0.0184	0.0209	0.3798
rs6719813	A	cerebellar.vermal.lobules.I.V	-0.06373	0.0114808	2.84e-08	glaucoma	0.0284	0.0231	0.2187
rs73231956	C	cerebellar.vermal.lobules.I.V	0.0732	0.0133723	4.4e-08	glaucoma	-0.0351	0.0239	0.1416
rs7805790	A	cerebellar.vermal.lobules.I.V	0.05674	0.00956127	2.95e-09	glaucoma	0.0272	0.0181	0.1314
rs78777685	A	cerebellar.vermal.lobules.I.V	0.1183	0.0113383	1.74e-25	glaucoma	0.026	0.0189	0.1678
rs79492354	A	cerebellar.vermal.lobules.I.V	0.1235	0.0208915	3.39e-09	glaucoma	-0.0497	0.0526	0.3455
rs10283100	A	left.insula	-0.09868	0.01586	4.91e-10	glaucoma	0.019	0.0324	0.5573
rs1978730	A	left.insula	-0.06512	0.0105705	7.25e-10	glaucoma	0.0251	0.0268	0.3486
rs3110494	A	left.insula	0.03928	0.00522211	5.4e-14	glaucoma	-0.0327	0.0168	0.05136
rs321406	A	left.insula	-0.05307	0.00851688	4.63e-10	glaucoma	-0.0003	0.0186	0.9893
rs9421250	T	left.insula	0.04724	0.00834567	1.51e-08	glaucoma	-0.008	0.0205	0.6941
rs10283100	A	right.insula	-0.09868	0.0148576	3.1e-11	glaucoma	0.019	0.0324	0.5573
rs1637571	G	right.insula	0.04609	0.00760838	1.38e-09	glaucoma	-0.0156	0.0201	0.4364
rs3110494	A	right.insula	0.03928	0.00560878	2.5e-12	glaucoma	-0.0327	0.0168	0.05136
rs321404	C	right.insula	-0.05233	0.00849768	7.36e-10	glaucoma	0.0054	0.0181	0.767
rs62103445	A	right.insula	0.04246	0.00757845	2.11e-08	glaucoma	0.0199	0.0171	0.245
rs1044595	C	white.matter	-0.02684	0.00375807	9.2e-13	glaucoma	-0.0023	0.0176	0.8972
rs13107325	T	white.matter	0.05373	0.00718413	7.49e-14	glaucoma	-0.0522	0.0726	0.4724
rs2707518	T	white.matter	-0.02185	0.00385858	1.49e-08	glaucoma	-0.0048	0.0177	0.7852
rs28880374	T	white.matter	0.0259	0.00473694	4.56e-08	glaucoma	0.0139	0.0229	0.5433
rs4971088	A	white.matter	0.02116	0.00369346	1.01e-08	glaucoma	-0.0058	0.0168	0.7309
rs57788691	T	white.matter	0.0284	0.00454552	4.16e-10	glaucoma	-0.0422	0.0237	0.07571
rs10446280	C	right.cuneus	0.04917	0.00836324	4.12e-09	glaucoma	-0.0091	0.0171	0.5954
rs11022130	G	right.cuneus	-0.06614	0.0110897	2.46e-09	glaucoma	0.0579	0.019	0.002283
rs17833704	G	right.cuneus	-0.1146	0.0184445	5.19e-10	glaucoma	-0.0064	0.0207	0.7573
rs73313052	A	right.cuneus	-0.06072	0.00833268	3.17e-13	glaucoma	0	0.0237	0.9991
rs10498652	G	left.vessel	0.05956	0.0103077	7.55e-09	glaucoma	0.0025	0.0168	0.8827
rs6452497	G	left.vessel	0.05829	0.0104202	2.22e-08	glaucoma	0.0152	0.0173	0.379
rs9112	A	left.vessel	-0.06281	0.0103256	1.18e-09	glaucoma	0.0095	0.0178	0.5957
rs10510025	T	right.precentral	0.04217	0.00763515	3.33e-08	glaucoma	-0.0165	0.0193	0.3914
rs118158982	A	right.precentral	0.1443	0.0260152	2.91e-08	glaucoma	0.0372	0.0821	0.6504
rs2033939	A	right.precentral	0.08162	0.00432549	2.03e-79	glaucoma	-0.0017	0.0294	0.9547
rs34680120	A	right.precentral	0.2013	0.0147719	2.76e-42	glaucoma	0.0253	0.0311	0.417
rs56339059	G	right.precentral	-0.1309	0.0220086	2.72e-09	glaucoma	0.1258	0.0507	0.01303
rs9345125	G	right.precentral	0.062	0.00968694	1.55e-10	glaucoma	-0.0126	0.0242	0.6017
rs10514300	C	right.putamen	0.05333	0.00961875	2.95e-08	glaucoma	0.0064	0.0193	0.7406
rs1228632	C	right.putamen	0.05506	0.00839748	5.5e-11	glaucoma	0.0073	0.0175	0.6788
rs2237474	T	right.putamen	0.04911	0.00875887	2.06e-08	glaucoma	0.0039	0.0176	0.8256
rs2257791	G	right.putamen	0.04416	0.00683329	1.03e-10	glaucoma	0.0048	0.0208	0.8176
rs2819861	A	right.putamen	0.02059	0.00362444	1.34e-08	glaucoma	0.0042	0.0178	0.8121
rs3016797	C	right.putamen	-0.09251	0.0151728	1.08e-09	glaucoma	-0.0237	0.0299	0.4274
rs6121038	G	right.putamen	-0.05105	0.00668936	2.32e-14	glaucoma	-0.02	0.0173	0.2472
rs72834694	C	right.putamen	0.06454	0.0105695	1.02e-09	glaucoma	0.0142	0.0201	0.4802
rs8014725	G	right.putamen	-0.1064	0.00806709	1.01e-39	glaucoma	-0.0041	0.0175	0.8132
rs9888248	C	right.putamen	0.0539	0.00927935	6.3e-09	glaucoma	0.0162	0.0178	0.3609
rs10759832	C	right.cerebellum.exterior	0.06099	0.0092005	3.38e-11	glaucoma	0.0291	0.0176	0.09769
rs11097631	C	right.cerebellum.exterior	0.04028	0.00735074	4.26e-08	glaucoma	0.0029	0.017	0.8645
rs11727676	C	right.cerebellum.exterior	-0.06677	0.0120994	3.42e-08	glaucoma	-0.0106	0.0301	0.7242
rs11764163	A	right.cerebellum.exterior	0.05838	0.00999766	5.24e-09	glaucoma	0.0402	0.0177	0.02331
rs12199648	G	right.cerebellum.exterior	0.04857	0.0088825	4.55e-08	glaucoma	-0.0129	0.0206	0.5307
rs1318947	G	right.cerebellum.exterior	-0.05435	0.00767743	1.45e-12	glaucoma	0.0203	0.018	0.2598
rs13268108	C	right.cerebellum.exterior	-0.05326	0.00833018	1.62e-10	glaucoma	0.0177	0.0181	0.3277
rs142665966	C	right.cerebellum.exterior	0.1017	0.0180844	1.87e-08	glaucoma	-0.0455	0.0253	0.07263
rs2234675	T	right.cerebellum.exterior	-0.12	0.0196418	1e-09	glaucoma	-0.0538	0.0446	0.2279
rs36071136	G	right.cerebellum.exterior	0.0554	0.00892328	5.35e-10	glaucoma	-0.0066	0.017	0.7005
rs4752582	G	right.cerebellum.exterior	0.09155	0.0144465	2.34e-10	glaucoma	0.0393	0.0242	0.1037
rs55993230	C	right.cerebellum.exterior	0.06817	0.0124869	4.78e-08	glaucoma	0.0346	0.0253	0.1721
rs62495675	C	right.cerebellum.exterior	-0.09538	0.0174554	4.65e-08	glaucoma	0.0886	0.0484	0.06721
rs72754248	A	right.cerebellum.exterior	0.1415	0.0105713	7.37e-41	glaucoma	0.0072	0.0245	0.7706
rs10759832	C	left.cerebellum.exterior	0.06099	0.0084016	3.89e-13	glaucoma	0.0291	0.0176	0.09769
rs1318947	G	left.cerebellum.exterior	-0.05435	0.00773001	2.05e-12	glaucoma	0.0203	0.018	0.2598
rs13268108	C	left.cerebellum.exterior	-0.05326	0.00896976	2.89e-09	glaucoma	0.0177	0.0181	0.3277
rs2234675	T	left.cerebellum.exterior	-0.12	0.0178825	1.94e-11	glaucoma	-0.0538	0.0446	0.2279
rs36071136	G	left.cerebellum.exterior	0.0554	0.00847494	6.28e-11	glaucoma	-0.0066	0.017	0.7005
rs4752582	G	left.cerebellum.exterior	0.09155	0.0135593	1.46e-11	glaucoma	0.0393	0.0242	0.1037
rs6591508	A	left.cerebellum.exterior	-0.04612	0.00780045	3.37e-09	glaucoma	-0.026	0.0187	0.1647
rs72754248	A	left.cerebellum.exterior	0.1415	0.0103484	1.46e-42	glaucoma	0.0072	0.0245	0.7706
rs10759832	C	left.cerebellum.white.matter	0.06099	0.00729394	6.18e-17	glaucoma	0.0291	0.0176	0.09769
rs11111094	A	left.cerebellum.white.matter	-0.07542	0.00649847	3.85e-31	glaucoma	-0.0007	0.0174	0.9698
rs142665966	C	left.cerebellum.white.matter	0.1017	0.013586	7.12e-14	glaucoma	-0.0455	0.0253	0.07263
rs1962390	C	left.cerebellum.white.matter	-0.05201	0.00920453	1.6e-08	glaucoma	-0.0121	0.0191	0.5284
rs2975187	T	left.cerebellum.white.matter	0.05527	0.00912025	1.36e-09	glaucoma	0.0134	0.0178	0.4524
rs4946935	A	left.cerebellum.white.matter	-0.05869	0.0104976	2.26e-08	glaucoma	-0.0465	0.0175	0.007933
rs517246	A	left.cerebellum.white.matter	-0.07878	0.0141711	2.71e-08	glaucoma	-0.0258	0.0313	0.4105
rs72754248	A	left.cerebellum.white.matter	0.1415	0.018645	3.22e-14	glaucoma	0.0072	0.0245	0.7706
rs9296804	A	left.cerebellum.white.matter	-0.04511	0.00701991	1.31e-10	glaucoma	-0.0176	0.0173	0.3072
rs10765918	G	left.pericalcarine	-0.06616	0.011062	2.22e-09	glaucoma	0.051	0.0185	0.005854
rs17833704	G	left.pericalcarine	-0.1146	0.0136357	4.3e-17	glaucoma	-0.0064	0.0207	0.7573
rs3012434	A	left.pericalcarine	-0.07666	0.0129516	3.24e-09	glaucoma	0.0078	0.0214	0.7141
rs4235482	A	left.pericalcarine	0.06431	0.00979187	5.11e-11	glaucoma	0.0193	0.0168	0.2514
rs76341705	A	left.pericalcarine	-0.06175	0.00552134	4.89e-29	glaucoma	-0.0065	0.0235	0.7831
rs10770131	T	right.lateral.ventricle	-0.04627	0.00702661	4.55e-11	glaucoma	0.0296	0.0168	0.07873
rs1182197	C	right.lateral.ventricle	0.04722	0.00830451	1.3e-08	glaucoma	-0.0025	0.0172	0.884
rs12146713	C	right.lateral.ventricle	-0.07115	0.0092755	1.71e-14	glaucoma	0.0488	0.0418	0.2436
rs12149643	C	right.lateral.ventricle	0.044	0.00436437	6.66e-24	glaucoma	-0.0108	0.0168	0.5203
rs2498020	C	right.lateral.ventricle	0.05289	0.00932247	1.4e-08	glaucoma	-0.0133	0.0187	0.4745
rs61500084	A	right.lateral.ventricle	-0.04585	0.00564813	4.75e-16	glaucoma	-0.0001	0.017	0.9966
rs884894	T	right.lateral.ventricle	0.06595	0.0119208	3.16e-08	glaucoma	-0.0418	0.0244	0.08647
rs10778498	A	Brain.stem	0.05812	0.00756029	1.5e-14	glaucoma	-0.0174	0.0185	0.346
rs11111094	A	Brain.stem	-0.07542	0.00732688	7.53e-25	glaucoma	-0.0007	0.0174	0.9698
rs12215796	A	Brain.stem	-0.04843	0.00729691	3.2e-11	glaucoma	-0.0203	0.0171	0.2373
rs1405	A	Brain.stem	0.06254	0.00757017	1.44e-16	glaucoma	0.0245	0.0176	0.1653
rs2153960	G	Brain.stem	-0.05806	0.00857207	1.26e-11	glaucoma	-0.0423	0.0175	0.01549
rs2195240	G	Brain.stem	0.05096	0.00857994	2.86e-09	glaucoma	-0.0143	0.0179	0.4241
rs2702533	C	Brain.stem	-0.04378	0.0073146	2.16e-09	glaucoma	-0.0238	0.0168	0.1573
rs2728107	T	Brain.stem	-0.07168	0.0124675	8.96e-09	glaucoma	0.0262	0.036	0.4664
rs6062264	T	Brain.stem	-0.04987	0.00824919	1.49e-09	glaucoma	-0.0342	0.0178	0.0543
rs6062278	A	Brain.stem	0.04636	0.00762802	1.22e-09	glaucoma	0.0279	0.0172	0.1047
rs62185728	T	Brain.stem	-0.0789	0.0123877	1.9e-10	glaucoma	-0.0122	0.0296	0.6813
rs62574179	G	Brain.stem	0.0977	0.0154388	2.48e-10	glaucoma	0.0992	0.0393	0.01149
rs8614	A	Brain.stem	-0.05509	0.00946495	5.87e-09	glaucoma	-0.0334	0.0235	0.155
rs10781130	A	cerebellar.vermal.lobules.VI.VII	-0.07009	0.0104662	2.13e-11	glaucoma	0.0178	0.0193	0.3568
rs12705149	C	cerebellar.vermal.lobules.VI.VII	0.0912	0.0131666	4.31e-12	glaucoma	-0.0095	0.0238	0.6906
rs13182707	A	cerebellar.vermal.lobules.VI.VII	-0.06878	0.0122225	1.83e-08	glaucoma	0.0162	0.0186	0.3838
rs2360675	C	cerebellar.vermal.lobules.VI.VII	-0.06614	0.00962359	6.3e-12	glaucoma	0.0058	0.017	0.7339
rs4516777	G	cerebellar.vermal.lobules.VI.VII	-0.09703	0.0096777	1.17e-23	glaucoma	-0.0272	0.0168	0.1055
rs57131976	A	cerebellar.vermal.lobules.VI.VII	0.05534	0.00985796	1.98e-08	glaucoma	-0.0064	0.0171	0.7071
rs76934732	A	cerebellar.vermal.lobules.VI.VII	-0.1202	0.0171465	2.38e-12	glaucoma	0.0345	0.0209	0.09844
rs8064679	T	cerebellar.vermal.lobules.VI.VII	-0.09335	0.0152708	9.78e-10	glaucoma	-0.0406	0.0233	0.08107
rs10784447	T	right.inferior.parietal	-0.0513	0.0077107	2.87e-11	glaucoma	0.0163	0.0185	0.3779
rs2991716	C	right.inferior.parietal	0.04255	0.00749003	1.34e-08	glaucoma	-0.0043	0.0168	0.7999
rs305418	G	right.inferior.parietal	0.05965	0.0108383	3.72e-08	glaucoma	-0.0325	0.0291	0.2646
rs35131170	A	right.inferior.parietal	-0.04122	0.00754679	4.71e-08	glaucoma	-0.0144	0.017	0.395
rs4811470	T	right.inferior.parietal	-0.04564	0.00775908	4.05e-09	glaucoma	0.0077	0.0174	0.6583
rs6097618	C	right.inferior.parietal	-0.04181	0.00751109	2.6e-08	glaucoma	-0.0201	0.0171	0.2407
rs10786772	A	grey.matter	0.02033	0.00360458	1.7e-08	glaucoma	0.0238	0.019	0.209
rs11749904	C	grey.matter	-0.02055	0.00361071	1.26e-08	glaucoma	-0.0019	0.0177	0.9162
rs1452628	T	grey.matter	0.0244	0.00358923	1.06e-11	glaucoma	-0.0227	0.0175	0.193
rs35021943	C	grey.matter	0.02434	0.00412684	3.68e-09	glaucoma	0.0086	0.0221	0.6958
rs75801442	A	grey.matter	-0.08368	0.0148969	1.94e-08	glaucoma	-0.0042	0.0892	0.9626
rs10985979	C	X3rd.ventricle	-0.0655	0.011722	2.3e-08	glaucoma	-0.031	0.02	0.1214
rs11672313	T	X3rd.ventricle	-0.06943	0.00901459	1.34e-14	glaucoma	0.022	0.0197	0.2638
rs1182197	C	X3rd.ventricle	0.04722	0.00811321	5.88e-09	glaucoma	-0.0025	0.0172	0.884
rs12146713	C	X3rd.ventricle	-0.07115	0.0120134	3.17e-09	glaucoma	0.0488	0.0418	0.2436
rs12421148	G	X3rd.ventricle	0.0493	0.00897053	3.89e-08	glaucoma	0.0099	0.0204	0.628
rs13089287	C	X3rd.ventricle	-0.0462	0.00803651	8.99e-09	glaucoma	-0.0017	0.017	0.9198
rs1544861	T	X3rd.ventricle	-0.05023	0.00834588	1.76e-09	glaucoma	0.0261	0.0174	0.1336
rs17170333	A	X3rd.ventricle	-0.1048	0.0172129	1.14e-09	glaucoma	-0.0354	0.0387	0.3604
rs3770774	C	X3rd.ventricle	0.04651	0.00771441	1.65e-09	glaucoma	0.0016	0.0168	0.9259
rs4843550	G	X3rd.ventricle	0.0422	0.00535904	3.42e-15	glaucoma	-0.0153	0.0168	0.3629
rs11062908	G	left.amygdala	-0.06853	0.00834592	2.19e-16	glaucoma	-0.0002	0.0176	0.9904
rs13095889	A	left.amygdala	0.0552	0.00934605	3.5e-09	glaucoma	0.0034	0.0199	0.864
rs17178006	G	left.amygdala	-0.07144	0.0124698	1.01e-08	glaucoma	-0.0673	0.0353	0.05624
rs3176459	G	left.amygdala	-0.05528	0.00866912	1.81e-10	glaucoma	-0.0345	0.0206	0.09373
rs11062908	G	right.amygdala	-0.06853	0.00811484	3.04e-17	glaucoma	-0.0002	0.0176	0.9904
rs17178006	G	right.amygdala	-0.07144	0.0117768	1.31e-09	glaucoma	-0.0673	0.0353	0.05624
rs28787109	A	right.amygdala	-0.04847	0.00860301	1.76e-08	glaucoma	-0.0422	0.0195	0.03085
rs7315280	G	right.amygdala	0.06063	0.0110768	4.41e-08	glaucoma	-0.0298	0.029	0.3039
rs11111094	A	right.cerebellum.white.matter	-0.07542	0.00688262	6.08e-28	glaucoma	-0.0007	0.0174	0.9698
rs12146804	G	right.cerebellum.white.matter	-0.048	0.00850282	1.65e-08	glaucoma	0.0265	0.0186	0.1544
rs12344396	G	right.cerebellum.white.matter	0.06093	0.00759532	1.04e-15	glaucoma	0.0284	0.0176	0.1063
rs1365658	G	right.cerebellum.white.matter	0.04257	0.00779822	4.79e-08	glaucoma	-0.0325	0.0172	0.05858
rs142665966	C	right.cerebellum.white.matter	0.1017	0.0130269	5.86e-15	glaucoma	-0.0455	0.0253	0.07263
rs449394	C	right.cerebellum.white.matter	-0.1055	0.0190364	2.99e-08	glaucoma	0.0146	0.0193	0.4495
rs4502027	G	right.cerebellum.white.matter	-0.05252	0.00943512	2.6e-08	glaucoma	0.0119	0.0202	0.5559
rs4590691	G	right.cerebellum.white.matter	-0.04518	0.00786892	9.38e-09	glaucoma	-0.0054	0.017	0.7488
rs4946935	A	right.cerebellum.white.matter	-0.05869	0.010687	3.98e-08	glaucoma	-0.0465	0.0175	0.007933
rs6889177	G	right.cerebellum.white.matter	-0.0467	0.0078581	2.8e-09	glaucoma	0.0143	0.0175	0.4143
rs72754248	A	right.cerebellum.white.matter	0.1415	0.0179395	3.08e-15	glaucoma	0.0072	0.0245	0.7706
rs9296804	A	right.cerebellum.white.matter	-0.04511	0.00788959	1.08e-08	glaucoma	-0.0176	0.0173	0.3072
rs11155675	C	left.hippocampus	0.0496	0.00837109	3.12e-09	glaucoma	0.0139	0.0174	0.4233
rs12359711	G	left.hippocampus	0.06342	0.00947113	2.14e-11	glaucoma	-0.0156	0.0215	0.4679
rs146607495	T	left.hippocampus	0.08337	0.00792703	7.2e-26	glaucoma	-0.0195	0.0317	0.5384
rs151014938	C	left.hippocampus	-0.0877	0.0157178	2.41e-08	glaucoma	-0.0774	0.0439	0.07789
rs17178006	G	left.hippocampus	-0.07144	0.00579528	6.46e-35	glaucoma	-0.0673	0.0353	0.05624
rs2389643	T	left.hippocampus	0.07322	0.0131001	2.28e-08	glaucoma	0.0439	0.0243	0.07073
rs2629542	G	left.hippocampus	0.05634	0.00864749	7.26e-11	glaucoma	-0.0216	0.0185	0.2432
rs7030607	A	left.hippocampus	0.07452	0.00820282	1.04e-19	glaucoma	0.003	0.0171	0.8602
rs79487293	T	left.hippocampus	-0.06752	0.00843091	1.16e-15	glaucoma	0.0096	0.0179	0.5909
rs7978301	A	left.hippocampus	-0.04822	0.00597863	7.3e-16	glaucoma	0.0177	0.0173	0.305
rs11213729	A	left.parahippocampal	-0.05346	0.00978505	4.67e-08	glaucoma	-0.0002	0.0186	0.9898
rs4670629	C	left.parahippocampal	0.05258	0.00926583	1.39e-08	glaucoma	0.0052	0.0171	0.7596
rs6658111	G	left.parahippocampal	0.04469	0.00522627	1.22e-17	glaucoma	0.0098	0.0172	0.5708
rs11216440	A	left.putamen	-0.06527	0.00954716	8.11e-12	glaucoma	-0.0111	0.0176	0.5283
rs2257791	G	left.putamen	0.04416	0.00687697	1.35e-10	glaucoma	0.0048	0.0208	0.8176
rs2819861	A	left.putamen	0.02059	0.00310707	3.43e-11	glaucoma	0.0042	0.0178	0.8121
rs3016797	C	left.putamen	-0.09251	0.0135449	8.5e-12	glaucoma	-0.0237	0.0299	0.4274
rs6121038	G	left.putamen	-0.05105	0.00690897	1.48e-13	glaucoma	-0.02	0.0173	0.2472
rs62368272	T	left.putamen	0.07342	0.0131976	2.65e-08	glaucoma	-0.0232	0.0242	0.3383
rs8017172	A	left.putamen	-0.1072	0.00845003	7.04e-37	glaucoma	-0.0007	0.0177	0.9676
rs9379829	T	left.putamen	0.06269	0.0101151	5.73e-10	glaucoma	0.0032	0.0201	0.8732
rs9888248	C	left.putamen	0.0539	0.00921708	4.98e-09	glaucoma	0.0162	0.0178	0.3609
rs11242218	G	left.accumbens.area	-0.05032	0.00892981	1.75e-08	glaucoma	-0.0061	0.0176	0.7305
rs13107325	T	left.accumbens.area	0.05373	0.00614044	2.13e-18	glaucoma	-0.0522	0.0726	0.4724
rs6575198	T	left.accumbens.area	0.07047	0.0116885	1.65e-09	glaucoma	-0.0138	0.0253	0.5842
rs716872	G	left.accumbens.area	0.05162	0.00934255	3.29e-08	glaucoma	-0.0454	0.0199	0.02298
rs11256034	T	right.entorhinal	-0.05255	0.00948009	2.97e-08	glaucoma	0.0074	0.0177	0.6755
rs11625512	C	left.lateral.ventricle	0.05335	0.00864377	6.74e-10	glaucoma	0.0326	0.0171	0.0566
rs1182197	C	left.lateral.ventricle	0.04722	0.0079456	2.8e-09	glaucoma	-0.0025	0.0172	0.884
rs12146713	C	left.lateral.ventricle	-0.07115	0.00998582	1.04e-12	glaucoma	0.0488	0.0418	0.2436
rs34077344	A	left.lateral.ventricle	-0.1289	0.0203209	2.25e-10	glaucoma	0.0089	0.0646	0.89
rs4843552	G	left.lateral.ventricle	0.04473	0.00470275	1.88e-21	glaucoma	-0.0128	0.0168	0.4445
rs61500084	A	left.lateral.ventricle	-0.04585	0.00646485	1.32e-12	glaucoma	-0.0001	0.017	0.9966
rs7951153	T	left.lateral.ventricle	-0.04626	0.00667634	4.24e-12	glaucoma	0.0296	0.0168	0.07809
rs11707890	G	left.superior.parietal	-0.05135	0.00765136	1.93e-11	glaucoma	-0.0161	0.0172	0.3488
rs34680120	A	left.superior.parietal	0.2013	0.0305259	4.27e-11	glaucoma	0.0253	0.0311	0.417
rs679170	G	left.superior.parietal	-0.05689	0.00933736	1.11e-09	glaucoma	-0.0313	0.0232	0.1785
rs73006822	T	left.superior.parietal	-0.06181	0.010558	4.79e-09	glaucoma	0.0548	0.0266	0.03963
rs117170334	G	total.brain.volume	0.2108	0.0338835	4.93e-10	glaucoma	-0.0445	0.104	0.6687
rs11759026	G	total.brain.volume	0.08004	0.0096784	1.34e-16	glaucoma	-0.0043	0.0195	0.8264
rs118087478	G	total.brain.volume	-0.07395	0.00989342	7.74e-14	glaucoma	0.0879	0.0309	0.004478
rs2764264	C	total.brain.volume	-0.0634	0.00877669	5.06e-13	glaucoma	-0.0459	0.0174	0.008409
rs6584542	A	total.brain.volume	0.06754	0.00886489	2.56e-14	glaucoma	-0.0135	0.0172	0.4321
rs77126132	A	total.brain.volume	0.07872	0.0141586	2.7e-08	glaucoma	-0.0043	0.0268	0.8732
rs7955865	A	total.brain.volume	0.04729	0.00851149	2.76e-08	glaucoma	-0.01	0.0179	0.5747
rs8756	C	total.brain.volume	0.06069	0.00810712	7.1e-14	glaucoma	-0.0608	0.0168	0.0003013
rs11759026	G	left.lateral.orbitofrontal	0.08004	0.0135739	3.71e-09	glaucoma	-0.0043	0.0195	0.8264
rs17754780	T	left.lateral.orbitofrontal	0.06041	0.00942199	1.44e-10	glaucoma	0.0018	0.0169	0.9135
rs9490002	A	left.lateral.orbitofrontal	0.03601	0.00635523	1.46e-08	glaucoma	-0.0251	0.0173	0.1473
rs11761083	G	left.caudal.anterior.cingulate	-0.04503	0.00822977	4.46e-08	glaucoma	0.0015	0.0169	0.9301
rs11762512	A	left.pallidum	-0.04917	0.00898706	4.47e-08	glaucoma	-0.0373	0.0184	0.04237
rs12727543	T	left.pallidum	0.05127	0.00918153	2.35e-08	glaucoma	0.0107	0.0173	0.5366
rs196814	G	left.pallidum	0.07762	0.0112293	4.77e-12	glaucoma	-0.007	0.0191	0.7157
rs2819861	A	left.pallidum	0.02059	0.00367172	2.05e-08	glaucoma	0.0042	0.0178	0.8121
rs2923447	G	left.pallidum	-0.04665	0.00850537	4.14e-08	glaucoma	0.003	0.0172	0.8621
rs3120124	C	left.pallidum	-0.05649	0.00859022	4.83e-11	glaucoma	-0.0133	0.0178	0.4549
rs3740699	T	left.pallidum	0.05112	0.00844033	1.39e-09	glaucoma	0.021	0.0175	0.2302
rs6121038	G	left.pallidum	-0.05105	0.00647893	3.29e-15	glaucoma	-0.02	0.0173	0.2472
rs6138937	C	left.pallidum	-0.05876	0.00977054	1.81e-09	glaucoma	-0.0244	0.0187	0.191
rs8014725	G	left.pallidum	-0.1064	0.0153559	4.24e-12	glaucoma	-0.0041	0.0175	0.8132
rs9393688	T	left.pallidum	0.0546	0.00960464	1.31e-08	glaucoma	0.0217	0.0172	0.2085
rs11789773	A	right.postcentral	-0.05886	0.00891318	4.01e-11	glaucoma	0.0047	0.0238	0.8422
rs1440802	C	right.postcentral	0.08198	0.0128027	1.52e-10	glaucoma	0.0056	0.0284	0.8433
rs2279829	T	right.postcentral	0.07008	0.00948328	1.47e-13	glaucoma	-0.011	0.0185	0.552
rs11789773	A	left.postcentral	-0.05886	0.0096442	1.04e-09	glaucoma	0.0047	0.0238	0.8422
rs2144366	G	left.postcentral	0.07673	0.0114481	2.05e-11	glaucoma	-0.0085	0.0278	0.7605
rs2279829	T	left.postcentral	0.07008	0.00986455	1.21e-12	glaucoma	-0.011	0.0185	0.552
rs3782652	G	left.postcentral	0.04304	0.0075126	1.01e-08	glaucoma	-0.0037	0.0168	0.8271
rs118158982	A	left.precentral	0.1443	0.0258415	2.35e-08	glaucoma	0.0372	0.0821	0.6504
rs2033939	A	left.precentral	0.08162	0.00427142	2.15e-81	glaucoma	-0.0017	0.0294	0.9547
rs2613197	C	left.precentral	0.04476	0.00747067	2.08e-09	glaucoma	0.0312	0.0171	0.06826
rs34680120	A	left.precentral	0.2013	0.0145771	2.24e-43	glaucoma	0.0253	0.0311	0.417
rs9545502	T	left.precentral	0.05263	0.00857823	8.5e-10	glaucoma	0.0008	0.0194	0.9691
rs1187162	T	left.caudate	-0.05765	0.00881361	6.11e-11	glaucoma	0.0333	0.0175	0.05672
rs2817145	A	left.caudate	0.0927	0.0112712	1.96e-16	glaucoma	-0.0335	0.0234	0.1527
rs4748994	C	left.caudate	-0.05785	0.00905466	1.67e-10	glaucoma	-0.023	0.0174	0.187
rs62037364	A	left.caudate	-0.05182	0.00893442	6.63e-09	glaucoma	0.0136	0.017	0.4241
rs7193665	G	left.caudate	-0.06884	0.011545	2.48e-09	glaucoma	-0.0531	0.0252	0.03519
rs1187162	T	right.caudate	-0.05765	0.00920386	3.76e-10	glaucoma	0.0333	0.0175	0.05672
rs12921170	G	right.caudate	-0.061	0.0107588	1.43e-08	glaucoma	-0.0106	0.0168	0.5289
rs274312	T	right.caudate	-0.05694	0.00977603	5.73e-09	glaucoma	-0.0301	0.0173	0.08121
rs2817145	A	right.caudate	0.0927	0.0127168	3.11e-13	glaucoma	-0.0335	0.0234	0.1527
rs12028814	G	right.accumbens.area	0.08606	0.0154983	2.81e-08	glaucoma	-0.0125	0.0221	0.5707
rs13107325	T	right.accumbens.area	0.05373	0.00674688	1.67e-15	glaucoma	-0.0522	0.0726	0.4724
rs716872	G	right.accumbens.area	0.05162	0.00800996	1.16e-10	glaucoma	-0.0454	0.0199	0.02298
rs8009299	T	right.accumbens.area	0.06065	0.00972256	4.43e-10	glaucoma	-0.0207	0.0181	0.2519
rs12146713	C	left.lateral.occipital	-0.07115	0.0127773	2.57e-08	glaucoma	0.0488	0.0418	0.2436
rs76341705	A	left.lateral.occipital	-0.06175	0.0105839	5.4e-09	glaucoma	-0.0065	0.0235	0.7831
rs12205794	T	CSF	-0.05835	0.00974519	2.13e-09	glaucoma	0.011	0.0169	0.5168
rs157572	C	CSF	0.05852	0.0104449	2.11e-08	glaucoma	0.0218	0.0177	0.2172
rs17126556	G	CSF	-0.07079	0.0102807	5.75e-12	glaucoma	-0.0791	0.0185	1.814e-05
rs62435771	T	CSF	-0.08128	0.0130215	4.32e-10	glaucoma	0.0193	0.0247	0.4343
rs6658111	G	CSF	0.04469	0.00695828	1.34e-10	glaucoma	0.0098	0.0172	0.5708
rs74057888	C	CSF	-0.1002	0.0181488	3.37e-08	glaucoma	0.0334	0.0274	0.2228
rs7936928	T	CSF	-0.08533	0.00970716	1.49e-18	glaucoma	-0.0178	0.0176	0.3116
rs9346486	A	CSF	-0.05399	0.00981819	3.82e-08	glaucoma	-0.0213	0.0171	0.2132
rs12359711	G	right.hippocampus	0.06342	0.00911515	3.46e-12	glaucoma	-0.0156	0.0215	0.4679
rs146607495	T	right.hippocampus	0.08337	0.00772542	3.77e-27	glaucoma	-0.0195	0.0317	0.5384
rs17178006	G	right.hippocampus	-0.07144	0.00579274	6.04e-35	glaucoma	-0.0673	0.0353	0.05624
rs2389643	T	right.hippocampus	0.07322	0.0129727	1.66e-08	glaucoma	0.0439	0.0243	0.07073
rs2629542	G	right.hippocampus	0.05634	0.0080908	3.32e-12	glaucoma	-0.0216	0.0185	0.2432
rs7030607	A	right.hippocampus	0.07452	0.00952934	5.28e-15	glaucoma	0.003	0.0171	0.8602
rs79487293	T	right.hippocampus	-0.06752	0.0089679	5.11e-14	glaucoma	0.0096	0.0179	0.5909
rs7978301	A	right.hippocampus	-0.04822	0.00622619	9.58e-15	glaucoma	0.0177	0.0173	0.305
rs12500531	A	left.thalamus.proper	0.04762	0.00843237	1.63e-08	glaucoma	-0.0383	0.0226	0.09042
rs76928645	T	left.thalamus.proper	0.07012	0.0105627	3.17e-11	glaucoma	-0.0135	0.0263	0.6069
rs12615999	T	right.transverse.temporal	0.06695	0.0103346	9.28e-11	glaucoma	0.0154	0.02	0.4399
rs12636275	A	right.inferior.temporal	0.03572	0.00558516	1.6e-10	glaucoma	0.0114	0.0168	0.4976
rs61936282	G	right.inferior.temporal	-0.1021	0.017895	1.16e-08	glaucoma	-0.0576	0.0438	0.1879
rs6886932	A	right.inferior.temporal	0.05687	0.0103906	4.42e-08	glaucoma	-0.0081	0.0286	0.7757
rs75933622	A	right.inferior.temporal	-0.1148	0.0200306	9.97e-09	glaucoma	0.0752	0.0377	0.04602
rs12707607	A	left.isthmus.cingulate	-0.04863	0.00862839	1.74e-08	glaucoma	-0.0084	0.0181	0.6421
rs2061071	C	left.isthmus.cingulate	-0.04554	0.00799184	1.21e-08	glaucoma	-0.034	0.0168	0.04267
rs34254072	T	left.isthmus.cingulate	0.07279	0.0123213	3.47e-09	glaucoma	-0.0059	0.0237	0.8028
rs12727543	T	right.pallidum	0.05127	0.00865827	3.19e-09	glaucoma	0.0107	0.0173	0.5366
rs1316330	A	right.pallidum	0.01857	0.00340291	4.84e-08	glaucoma	0.0055	0.0197	0.7813
rs196814	G	right.pallidum	0.07762	0.0129046	1.8e-09	glaucoma	-0.007	0.0191	0.7157
rs2106786	G	right.pallidum	-0.06959	0.0124987	2.58e-08	glaucoma	0.0873	0.0309	0.004762
rs2257791	G	right.pallidum	0.04416	0.00809222	4.84e-08	glaucoma	0.0048	0.0208	0.8176
rs2923447	G	right.pallidum	-0.04665	0.00827416	1.72e-08	glaucoma	0.003	0.0172	0.8621
rs2975187	T	right.pallidum	0.05527	0.00953214	6.7e-09	glaucoma	0.0134	0.0178	0.4524
rs3120047	G	right.pallidum	-0.05631	0.00981773	9.72e-09	glaucoma	-0.0124	0.0178	0.4856
rs35771878	G	right.pallidum	-0.05105	0.008698	4.38e-09	glaucoma	-0.0294	0.0173	0.09002
rs58329075	A	right.pallidum	-0.04943	0.00831167	2.73e-09	glaucoma	-0.0305	0.0171	0.07479
rs6121038	G	right.pallidum	-0.05105	0.00621958	2.25e-16	glaucoma	-0.02	0.0173	0.2472
rs6684455	A	right.pallidum	-0.02565	0.00392627	6.45e-11	glaucoma	-0.0117	0.0185	0.5276
rs7107356	A	right.pallidum	-0.04756	0.00757623	3.44e-10	glaucoma	-0.0163	0.0172	0.3433
rs8014725	G	right.pallidum	-0.1064	0.0172141	6.37e-10	glaucoma	-0.0041	0.0175	0.8132
rs9891739	C	right.pallidum	0.04948	0.00896628	3.42e-08	glaucoma	-0.0294	0.0169	0.08131
rs12948299	T	right.thalamus.proper	0.03691	0.00673727	4.29e-08	glaucoma	-0.0257	0.0179	0.1523
rs76928645	T	right.thalamus.proper	0.07012	0.0114413	8.86e-10	glaucoma	-0.0135	0.0263	0.6069
rs12953096	T	right.fusiform	0.05655	0.00915908	6.65e-10	glaucoma	0.0021	0.0211	0.9194
rs9973919	C	right.fusiform	0.03858	0.00695007	2.84e-08	glaucoma	-0.0035	0.017	0.8357
rs143384	G	left.entorhinal	0.04812	0.00858231	2.06e-08	glaucoma	-0.0011	0.017	0.9491
rs146607495	T	left.entorhinal	0.08337	0.0140718	3.13e-09	glaucoma	-0.0195	0.0317	0.5384
rs194834	A	left.entorhinal	0.05336	0.008542	4.19e-10	glaucoma	0.0196	0.0168	0.2435
rs28521571	C	left.entorhinal	0.09272	0.016918	4.24e-08	glaucoma	0.0334	0.0403	0.4077
rs1499894	T	right.superior.parietal	-0.04929	0.00903711	4.92e-08	glaucoma	-0.0157	0.0172	0.3612
rs7978301	A	right.superior.parietal	-0.04822	0.00822671	4.59e-09	glaucoma	0.0177	0.0173	0.305
rs151057105	T	right.ventral.DC	0.07839	0.00940849	7.96e-17	glaucoma	-0.0079	0.0268	0.7691
rs2153960	G	right.ventral.DC	-0.05806	0.00856009	1.18e-11	glaucoma	-0.0423	0.0175	0.01549
rs34830788	G	right.ventral.DC	0.04331	0.0074036	4.92e-09	glaucoma	-0.0374	0.0182	0.04
rs6062237	C	right.ventral.DC	-0.04561	0.00642518	1.26e-12	glaucoma	-0.0332	0.0175	0.05774
rs62574179	G	right.ventral.DC	0.0977	0.0150418	8.29e-11	glaucoma	0.0992	0.0393	0.01149
rs6597280	A	right.ventral.DC	-0.03852	0.00668276	8.21e-09	glaucoma	-0.0143	0.0179	0.4254
rs151057105	T	left.ventral.DC	0.07839	0.00964724	4.45e-16	glaucoma	-0.0079	0.0268	0.7691
rs2153960	G	left.ventral.DC	-0.05806	0.00858877	1.38e-11	glaucoma	-0.0423	0.0175	0.01549
rs34830788	G	left.ventral.DC	0.04331	0.00677293	1.61e-10	glaucoma	-0.0374	0.0182	0.04
rs5771206	A	left.ventral.DC	-0.04041	0.00692732	5.43e-09	glaucoma	-0.0101	0.0179	0.571
rs6062264	T	left.ventral.DC	-0.04987	0.00643473	9.18e-15	glaucoma	-0.0342	0.0178	0.0543
rs62574179	G	left.ventral.DC	0.0977	0.0157313	5.28e-10	glaucoma	0.0992	0.0393	0.01149
rs9654194	G	left.ventral.DC	0.04113	0.00633233	8.29e-11	glaucoma	-0.0343	0.0168	0.04122
rs1591805	G	X4th.ventricle	0.04344	0.00765514	1.39e-08	glaucoma	0.0032	0.0168	0.8472
rs4128399	C	X4th.ventricle	0.08234	0.0130191	2.54e-10	glaucoma	0.0851	0.0205	3.459e-05
rs4775006	A	X4th.ventricle	0.0921	0.00950862	3.46e-22	glaucoma	-0.0275	0.0169	0.1041
rs4843560	A	X4th.ventricle	-0.0595	0.00720146	1.43e-16	glaucoma	-0.0005	0.0168	0.975
rs6658111	G	X4th.ventricle	0.04469	0.00497622	2.69e-19	glaucoma	0.0098	0.0172	0.5708
rs6951635	C	X4th.ventricle	-0.0728	0.0116044	3.53e-10	glaucoma	-0.0103	0.0177	0.5614
rs7361098	G	X4th.ventricle	0.06062	0.0109829	3.4e-08	glaucoma	-0.0201	0.0212	0.3426
rs77612799	T	X4th.ventricle	0.1513	0.0275768	4.1e-08	glaucoma	-0.0082	0.0339	0.8097
rs798511	C	X4th.ventricle	0.0581	0.00998934	6.02e-09	glaucoma	0.0023	0.0176	0.8975
rs17096107	C	left.precuneus	-0.1146	0.020319	1.7e-08	glaucoma	-0.0088	0.0275	0.7503
rs17178006	G	right.posterior.cingulate	-0.07144	0.0115676	6.58e-10	glaucoma	-0.0673	0.0353	0.05624
rs17178006	G	left.rostral.anterior.cingulate	-0.07144	0.0119521	2.27e-09	glaucoma	-0.0673	0.0353	0.05624
rs7600385	A	left.rostral.anterior.cingulate	0.04441	0.0079134	2e-08	glaucoma	0.0169	0.0181	0.3514
rs17833704	G	left.cuneus	-0.1146	0.0162712	1.88e-12	glaucoma	-0.0064	0.0207	0.7573
rs4240792	G	left.cuneus	0.05218	0.00893444	5.21e-09	glaucoma	-0.0223	0.0172	0.1947
rs76341705	A	left.cuneus	-0.06175	0.00743964	1.04e-16	glaucoma	-0.0065	0.0235	0.7831
rs9827968	A	left.cuneus	0.04952	0.00849823	5.64e-09	glaucoma	0.0193	0.017	0.2557
rs17833704	G	right.pericalcarine	-0.1146	0.0204721	2.17e-08	glaucoma	-0.0064	0.0207	0.7573
rs2999158	T	right.pericalcarine	-0.05788	0.0101059	1.02e-08	glaucoma	-0.0148	0.0177	0.4036
rs2033939	A	left.supramarginal	0.08162	0.0125536	7.94e-11	glaucoma	-0.0017	0.0294	0.9547
rs4706386	A	left.supramarginal	0.04987	0.00890361	2.13e-08	glaucoma	0.0089	0.0189	0.6392
rs7912777	C	left.supramarginal	0.04725	0.00851382	2.86e-08	glaucoma	0.0162	0.018	0.3691
rs2164950	A	left.lingual	-0.0618	0.0104347	3.17e-09	glaucoma	-0.0024	0.0236	0.9193
rs2176182	A	left.lingual	0.05152	0.00868569	3e-09	glaucoma	-0.0182	0.0176	0.3021
rs6658111	G	left.lingual	0.04469	0.00718592	5e-10	glaucoma	0.0098	0.0172	0.5708
rs7613412	T	left.lingual	0.04101	0.00713348	8.98e-09	glaucoma	0.0096	0.0168	0.5685
rs2278271	A	right.paracentral	0.06405	0.0116686	4.04e-08	glaucoma	0.0038	0.0206	0.854
rs2279829	T	right.pars.triangularis	0.07008	0.00887441	2.86e-15	glaucoma	-0.011	0.0185	0.552
rs9531107	A	right.pars.triangularis	0.0463	0.00826504	2.12e-08	glaucoma	-0.016	0.0203	0.4307
rs2279829	T	left.pars.triangularis	0.07008	0.0113339	6.28e-10	glaucoma	-0.011	0.0185	0.552
rs24283	A	right.isthmus.cingulate	0.04679	0.00829152	1.67e-08	glaucoma	0.0195	0.017	0.2518
rs7851057	A	right.isthmus.cingulate	0.05518	0.00889814	5.6e-10	glaucoma	0.0219	0.0185	0.2373
rs28411862	C	right.middle.temporal	-0.03923	0.00715749	4.23e-08	glaucoma	-0.0356	0.017	0.03704
rs3008452	C	left.inferior.parietal	0.04049	0.00686403	3.66e-09	glaucoma	-0.0101	0.0168	0.5489
rs305426	G	left.inferior.parietal	0.06093	0.00959385	2.14e-10	glaucoma	-0.0318	0.0325	0.3284
rs6097618	C	left.inferior.parietal	-0.04181	0.00644198	8.57e-11	glaucoma	-0.0201	0.0171	0.2407
rs7306322	T	left.inferior.parietal	-0.04519	0.00728586	5.56e-10	glaucoma	0.0148	0.0175	0.3994
rs74826997	C	left.inferior.parietal	-0.06181	0.00939789	4.8e-11	glaucoma	-0.0065	0.0235	0.7824
rs3110493	T	right.precuneus	-0.04714	0.00675024	2.88e-12	glaucoma	0.0079	0.0171	0.6463
rs74826997	C	right.precuneus	-0.06181	0.00858442	6.01e-13	glaucoma	-0.0065	0.0235	0.7824
rs7546616	G	right.precuneus	-0.03812	0.00656389	6.34e-09	glaucoma	-0.0327	0.0169	0.05328
rs3760456	T	left.transverse.temporal	0.05732	0.00941235	1.13e-09	glaucoma	-0.0269	0.0168	0.1094
rs4671686	A	left.inferior.temporal	0.04104	0.00655507	3.83e-10	glaucoma	0.0186	0.0189	0.3267
rs7632502	A	left.inferior.temporal	0.03692	0.00629051	4.38e-09	glaucoma	0.0098	0.0169	0.5627
rs4681329	A	right.vessel	-0.07434	0.0105241	1.62e-12	glaucoma	-0.0189	0.018	0.2938
rs473219	C	left.basal.forebrain	0.06844	0.0119599	1.05e-08	glaucoma	0.0076	0.0235	0.7476
rs6590459	T	left.basal.forebrain	-0.06549	0.0119095	3.82e-08	glaucoma	-0.0436	0.0201	0.03006
rs4886778	C	right.lateral.orbitofrontal	-0.03813	0.00631818	1.59e-09	glaucoma	0.1941	0.0167	3.783e-31
rs55694272	G	right.lateral.orbitofrontal	0.06115	0.0111482	4.13e-08	glaucoma	0.0214	0.022	0.332
rs72902139	T	right.lateral.orbitofrontal	0.06373	0.0109024	5.05e-09	glaucoma	-0.0491	0.0365	0.1781
rs4924345	C	right.supramarginal	0.07881	0.010861	3.98e-13	glaucoma	-0.0019	0.0294	0.9479
rs5771206	A	left.fusiform	-0.04041	0.0071433	1.54e-08	glaucoma	-0.0101	0.0179	0.571
rs61784835	T	right.parahippocampal	0.04467	0.00725632	7.46e-10	glaucoma	0.0068	0.0172	0.6929
rs6658111	G	right.lingual	0.04469	0.00738699	1.45e-09	glaucoma	0.0098	0.0172	0.5708
rs75343521	T	right.lingual	-0.09321	0.0153093	1.14e-09	glaucoma	0.1026	0.0612	0.09345
rs72772496	C	left.medial.orbitofrontal	-0.09288	0.0143203	8.82e-11	glaucoma	0.0828	0.0303	0.006277
rs75343521	T	right.lateral.occipital	-0.09321	0.0155692	2.14e-09	glaucoma	0.1026	0.0612	0.09345
rs76974091	T	right.inferior.lateral.ventricle	0.2399	0.0431335	2.67e-08	glaucoma	0.1344	0.0793	0.0901
rs79487293	T	right.inferior.lateral.ventricle	-0.06752	0.0119012	1.4e-08	glaucoma	0.0096	0.0179	0.5909
rs8014181	G	right.inferior.lateral.ventricle	-0.05432	0.00960029	1.53e-08	glaucoma	-0.0339	0.0171	0.04685
rs811745	T	right.medial.orbitofrontal	0.08326	0.0145187	9.77e-09	glaucoma	0.0096	0.0389	0.8053

## Sheet: Supplementary Table 4
Supplementary Table 4 MR results for DTI-Glaucoma association analysis
exposure	method	nsnp	pvalue	or	or_lci95	or_uci95
CST.RD	Inverse variance weighted	4	0.258051	1.14811	0.90372	1.45859
CST.RD	Weighted median	4	0.387621	1.1286	0.857712	1.48505
CST.RD	MR Egger	4	0.737847	1.23582	0.419575	3.64003
ALIC.AD	Inverse variance weighted	3	0.495334	0.878566	0.605554	1.27467
ALIC.AD	Weighted median	3	0.175306	0.759898	0.510874	1.13031
ALIC.AD	MR Egger	3	0.507471	0.467076	0.10139	2.15168
EC.MD	Inverse variance weighted	2	0.0845682	0.732411	0.51412	1.04339
PCR.AD	Inverse variance weighted	2	0.467815	1.22806	0.705283	2.13834
UNC.FA	Inverse variance weighted	3	0.00556898	0.646696	0.47518	0.88012
UNC.FA	Weighted median	3	0.0241577	0.63238	0.424583	0.941876
UNC.FA	MR Egger	3	0.73494	4.93169	0.00418241	5815.19
PLIC.AD	Inverse variance weighted	5	0.576623	0.924391	0.701441	1.2182
PLIC.AD	Weighted median	5	0.982652	1.00348	0.733634	1.37258
PLIC.AD	MR Egger	5	0.188716	0.239642	0.0459168	1.2507
ACR.FA	Inverse variance weighted	10	0.460589	1.06261	0.904312	1.24862
ACR.FA	Weighted median	10	0.775049	1.03232	0.829973	1.284
ACR.FA	MR Egger	10	0.524862	1.21882	0.680106	2.18425
CST.MD	Inverse variance weighted	2	0.266183	1.2027	0.868679	1.66516
PTR.AD	Inverse variance weighted	2	0.997625	1.00056	0.692315	1.44605
GCC.AD	Inverse variance weighted	4	0.81905	0.941935	0.564209	1.57254
GCC.AD	Weighted median	4	0.365	1.13419	0.863703	1.48939
GCC.AD	MR Egger	4	0.319776	2.0917	0.694774	6.2973
CGC.RD	Inverse variance weighted	5	0.991509	1.00128	0.79103	1.26742
CGC.RD	Weighted median	5	0.932637	1.01025	0.797455	1.27984
CGC.RD	MR Egger	5	0.780383	0.884993	0.403491	1.94109
ACR.MD	Inverse variance weighted	4	0.679956	0.949109	0.740524	1.21645
ACR.MD	Weighted median	4	0.983638	0.996781	0.732453	1.3565
ACR.MD	MR Egger	4	0.309616	0.295737	0.0504089	1.73502
FXST.RD	Inverse variance weighted	3	0.70173	0.883132	0.467521	1.66821
FXST.RD	Weighted median	3	0.151875	0.779392	0.55424	1.09601
FXST.RD	MR Egger	3	0.650752	0.518286	0.0629815	4.26507
IFO.FA	Inverse variance weighted	2	0.677629	0.939289	0.699117	1.26197
PTR.FA	Inverse variance weighted	3	0.953656	1.00936	0.737314	1.38177
PTR.FA	Weighted median	3	0.902511	1.02211	0.720279	1.45043
PTR.FA	MR Egger	3	0.823046	1.62033	0.0588656	44.6012
CGH.RD	Inverse variance weighted	2	0.0906826	0.791002	0.602856	1.03787
SCR.MO	Inverse variance weighted	2	0.910745	1.01705	0.756721	1.36695
EC.AD	Inverse variance weighted	2	0.155987	0.614129	0.313134	1.20445
BCC.AD	Inverse variance weighted	3	0.884975	1.02207	0.760356	1.37387
BCC.AD	Weighted median	3	0.836687	1.03628	0.738425	1.45428
BCC.AD	MR Egger	3	0.666962	1.45015	0.410066	5.12832
GCC.FA	Inverse variance weighted	4	0.454638	1.14612	0.801615	1.63869
GCC.FA	Weighted median	4	0.887312	0.97767	0.715378	1.33613
GCC.FA	MR Egger	4	0.866949	1.29889	0.0873105	19.3231
FX.FA	Inverse variance weighted	7	0.00244101	0.705808	0.563411	0.884195
FX.FA	Weighted median	7	0.0102958	0.691202	0.521287	0.916501
FX.FA	MR Egger	7	0.614266	0.642451	0.127799	3.22962
PCR.FA	Inverse variance weighted	3	0.459846	0.906362	0.698346	1.17634
PCR.FA	Weighted median	3	0.577012	0.917068	0.676514	1.24316
PCR.FA	MR Egger	3	0.572023	0.442586	0.0594671	3.29396
SS.FA	Inverse variance weighted	5	0.426797	1.14659	0.81825	1.60668
SS.FA	Weighted median	5	0.566827	1.09357	0.805205	1.4852
SS.FA	MR Egger	5	0.640795	1.40064	0.390565	5.02296
FX.AD	Inverse variance weighted	8	0.710879	0.950915	0.728725	1.24085
FX.AD	Weighted median	8	0.976796	1.00387	0.77402	1.30197
FX.AD	MR Egger	8	0.486501	1.6653	0.432382	6.41381
CGC.MD	Inverse variance weighted	5	0.604996	1.08723	0.791918	1.49268
CGC.MD	Weighted median	5	0.883208	1.01607	0.82142	1.25684
CGC.MD	MR Egger	5	0.375975	0.643555	0.279774	1.48035
FX.MO	Inverse variance weighted	2	0.491939	0.861854	0.564012	1.31698
SCC.RD	Inverse variance weighted	9	0.489184	0.912379	0.703579	1.18314
SCC.RD	Weighted median	9	0.742235	1.02956	0.865496	1.22471
SCC.RD	MR Egger	9	0.523868	1.34819	0.56315	3.22757
CGH.MD	Inverse variance weighted	2	0.349603	0.88356	0.681673	1.14524
IFO.AD	Inverse variance weighted	3	0.712376	0.939467	0.674075	1.30935
IFO.AD	Weighted median	3	0.479924	0.873641	0.600566	1.27088
IFO.AD	MR Egger	3	0.493795	2.21099	0.481101	10.161
RLIC.RD	Inverse variance weighted	6	0.671474	1.05002	0.837982	1.31572
RLIC.RD	Weighted median	6	0.693864	0.94914	0.731891	1.23087
RLIC.RD	MR Egger	6	0.0962545	4.33244	1.14953	16.3284
SCC.MD	Inverse variance weighted	4	0.314445	0.70711	0.359934	1.38916
SCC.MD	Weighted median	4	0.524966	0.919263	0.709117	1.19168
SCC.MD	MR Egger	4	0.566803	2.318	0.205258	26.1774
PTR.MD	Inverse variance weighted	3	0.884373	0.979325	0.739001	1.2978
PTR.MD	Weighted median	3	0.777974	0.954399	0.689967	1.32018
PTR.MD	MR Egger	3	0.821184	0.618148	0.023544	16.2295
SCR.FA	Inverse variance weighted	3	0.837889	1.02671	0.797576	1.32168
SCR.FA	Weighted median	3	0.946568	0.99032	0.745122	1.31621
SCR.FA	MR Egger	3	0.409443	2.44017	0.658153	9.04721
SLF.MD	Inverse variance weighted	4	0.351463	0.846336	0.595834	1.20216
SLF.MD	Weighted median	4	0.788192	0.955911	0.687945	1.32825
SLF.MD	MR Egger	4	0.703047	2.10477	0.0763482	58.0244
Average.MD	Inverse variance weighted	5	0.546065	0.929971	0.734674	1.17718
Average.MD	Weighted median	5	0.705695	0.942221	0.691837	1.28322
Average.MD	MR Egger	5	0.318346	0.400771	0.0893163	1.7983
PTR.RD	Inverse variance weighted	3	0.892046	0.979706	0.72862	1.31732
PTR.RD	Weighted median	3	0.764596	0.947501	0.665711	1.34857
PTR.RD	MR Egger	3	0.823191	0.437679	0.00149339	128.274
UNC.MD	Inverse variance weighted	2	0.365068	1.17412	0.829583	1.66174
GCC.MO	Inverse variance weighted	2	0.180058	1.98705	0.728132	5.42258
SCR.MD	Inverse variance weighted	4	0.42037	0.912395	0.730012	1.14034
SCR.MD	Weighted median	4	0.41172	0.903378	0.708758	1.15144
SCR.MD	MR Egger	4	0.385175	0.753417	0.455438	1.24635
RLIC.MD	Inverse variance weighted	4	0.916325	0.985839	0.755542	1.28633
RLIC.MD	Weighted median	4	0.732524	0.948683	0.701317	1.2833
RLIC.MD	MR Egger	4	0.96487	0.873702	0.00426081	179.158
SCR.RD	Inverse variance weighted	6	0.582627	0.949896	0.790783	1.14102
SCR.RD	Weighted median	6	0.339584	0.900671	0.726638	1.11638
SCR.RD	MR Egger	6	0.86452	1.05499	0.592526	1.87842
SLF.AD	Inverse variance weighted	5	0.417321	1.23716	0.739737	2.06905
SLF.AD	Weighted median	5	0.150846	1.3419	0.898381	2.00439
SLF.AD	MR Egger	5	0.551601	2.43847	0.178761	33.263
SLF.RD	Inverse variance weighted	5	0.280894	0.862876	0.659971	1.12816
SLF.RD	Weighted median	5	0.758153	0.953738	0.70548	1.28936
SLF.RD	MR Egger	5	0.777806	1.71433	0.0558931	52.581
FXST.FA	Inverse variance weighted	2	0.281521	1.54789	0.69889	3.42824
SS.RD	Inverse variance weighted	4	0.811637	1.0524	0.691452	1.60176
SS.RD	Weighted median	4	0.889853	1.02467	0.725743	1.44673
SS.RD	MR Egger	4	0.820267	1.18942	0.319071	4.43385
IFO.MO	Inverse variance weighted	3	0.294315	0.826696	0.579251	1.17984
IFO.MO	Weighted median	3	0.388489	0.841474	0.568421	1.24569
IFO.MO	MR Egger	3	0.677911	0.702507	0.201442	2.44992
Average.FA	Inverse variance weighted	6	0.0603463	1.26796	0.989721	1.62441
Average.FA	Weighted median	6	0.192638	1.18661	0.91731	1.53498
Average.FA	MR Egger	6	0.511931	1.31198	0.625797	2.75057
FX.RD	Inverse variance weighted	7	0.324136	1.14712	0.873205	1.50696
FX.RD	Weighted median	7	0.274752	1.16421	0.886202	1.52944
FX.RD	MR Egger	7	0.838434	1.16308	0.292993	4.61699
CST.FA	Inverse variance weighted	2	0.399144	1.14919	0.831774	1.58773
Average.AD	Inverse variance weighted	4	0.0927769	0.800661	0.617829	1.0376
Average.AD	Weighted median	4	0.27884	0.841436	0.615624	1.15007
Average.AD	MR Egger	4	0.806939	0.868692	0.322298	2.34139
ACR.AD	Inverse variance weighted	2	0.303561	0.817698	0.557283	1.1998
PLIC.RD	Inverse variance weighted	9	0.991828	0.999129	0.845715	1.18037
PLIC.RD	Weighted median	9	0.957536	1.00617	0.802277	1.26188
PLIC.RD	MR Egger	9	0.476427	1.26093	0.689193	2.30696
CGC.AD	Inverse variance weighted	5	0.664985	0.950462	0.755204	1.1962
CGC.AD	Weighted median	5	0.770563	0.958494	0.720873	1.27444
CGC.AD	MR Egger	5	0.19121	0.441951	0.170637	1.14466
GCC.RD	Inverse variance weighted	5	0.481151	0.828384	0.4906	1.39874
GCC.RD	Weighted median	5	0.696438	1.04887	0.825325	1.33295
GCC.RD	MR Egger	5	0.352894	2.45512	0.493154	12.2226
RLIC.FA	Inverse variance weighted	5	0.770642	1.03078	0.840722	1.2638
RLIC.FA	Weighted median	5	0.96506	1.00562	0.782722	1.29198
RLIC.FA	MR Egger	5	0.262437	1.65023	0.808652	3.36765
PLIC.FA	Inverse variance weighted	6	0.289865	1.19468	0.859402	1.66076
PLIC.FA	Weighted median	6	0.285111	1.23429	0.839054	1.81571
PLIC.FA	MR Egger	6	0.458111	0.642653	0.223442	1.84837
ALIC.MD	Inverse variance weighted	4	0.923553	0.984097	0.709305	1.36535
ALIC.MD	Weighted median	4	0.717548	1.06168	0.767615	1.46841
ALIC.MD	MR Egger	4	0.912943	1.09721	0.25196	4.77801
RLIC.MO	Inverse variance weighted	4	0.991289	1.00147	0.76954	1.3033
RLIC.MO	Weighted median	4	0.860906	0.972128	0.7086	1.33366
RLIC.MO	MR Egger	4	0.546533	1.44191	0.532101	3.90733
SFO.RD	Inverse variance weighted	3	0.288532	1.16034	0.881687	1.52707
SFO.RD	Weighted median	3	0.204159	1.23444	0.891827	1.70867
SFO.RD	MR Egger	3	0.418162	1.90024	0.720192	5.01382
PCR.MO	Inverse variance weighted	2	0.988774	1.00248	0.709692	1.41607
SFO.MD	Inverse variance weighted	4	0.0740839	0.788136	0.606924	1.02345
SFO.MD	Weighted median	4	0.156773	0.804608	0.595521	1.08711
SFO.MD	MR Egger	4	0.580078	0.559521	0.0982732	3.18564
SCR.AD	Inverse variance weighted	4	0.70976	1.04486	0.829265	1.31651
SCR.AD	Weighted median	4	0.717742	1.05053	0.804123	1.37245
SCR.AD	MR Egger	4	0.919083	0.948072	0.381488	2.35614
SCC.AD	Inverse variance weighted	2	0.116973	1.29142	0.937991	1.77801
ACR.RD	Inverse variance weighted	7	0.538808	0.924601	0.720084	1.1872
ACR.RD	Weighted median	7	0.905109	1.01655	0.776081	1.33153
ACR.RD	MR Egger	7	0.651753	0.538071	0.0427425	6.7736
SLF.FA	Inverse variance weighted	7	0.240234	1.11027	0.932417	1.32205
SLF.FA	Weighted median	7	0.270975	1.12985	0.909111	1.4042
SLF.FA	MR Egger	7	0.231724	1.58407	0.816614	3.0728
SS.MO	Inverse variance weighted	2	0.491882	1.1723	0.745015	1.84464
ALIC.RD	Inverse variance weighted	4	0.297994	1.21236	0.843591	1.74233
ALIC.RD	Weighted median	4	0.411585	1.1473	0.826468	1.59268
ALIC.RD	MR Egger	4	0.175838	6.51509	1.09332	38.8233
UNC.RD	Inverse variance weighted	4	0.385755	1.50513	0.597443	3.79184
UNC.RD	Weighted median	4	0.735824	1.14047	0.531451	2.4474
UNC.RD	MR Egger	4	0.277854	3.40596	0.669347	17.3311
GCC.MD	Inverse variance weighted	6	0.514588	0.86247	0.552709	1.34584
GCC.MD	Weighted median	6	0.9455	0.992209	0.792887	1.24164
GCC.MD	MR Egger	6	0.404987	1.93141	0.48242	7.73258
BCC.RD	Inverse variance weighted	3	0.978743	0.996086	0.746449	1.32921
BCC.RD	Weighted median	3	0.950949	0.98947	0.706194	1.38638
BCC.RD	MR Egger	3	0.510658	2.00926	0.488492	8.26447
CGC.MO	Inverse variance weighted	5	0.378948	1.48721	0.614301	3.60049
CGC.MO	Weighted median	5	0.443247	1.49457	0.53505	4.17482
CGC.MO	MR Egger	5	0.787006	1.2773	0.251682	6.48237
CGC.FA	Inverse variance weighted	6	0.67665	1.04732	0.842776	1.3015
CGC.FA	Weighted median	6	0.735909	1.04896	0.794538	1.38486
CGC.FA	MR Egger	6	0.42985	1.44093	0.637119	3.25885
PLIC.MD	Inverse variance weighted	2	0.481486	0.750217	0.337019	1.67001
FX.MD	Inverse variance weighted	8	0.781661	1.04432	0.768499	1.41914
FX.MD	Weighted median	8	0.298393	1.15273	0.881822	1.50687
FX.MD	MR Egger	8	0.413077	1.74515	0.504384	6.03817
ALIC.MO	Inverse variance weighted	3	0.227438	0.795766	0.549127	1.15318
ALIC.MO	Weighted median	3	0.660831	0.900521	0.563917	1.43805
ALIC.MO	MR Egger	3	0.475452	0.588189	0.22456	1.54064
PLIC.MO	Inverse variance weighted	5	0.153798	0.8563	0.691892	1.05978
PLIC.MO	Weighted median	5	0.289751	0.862681	0.656274	1.13401
PLIC.MO	MR Egger	5	0.396103	0.524106	0.14543	1.88879
Average.RD	Inverse variance weighted	5	0.686284	1.05117	0.825094	1.33919
Average.RD	Weighted median	5	0.963984	0.993294	0.7417	1.33023
Average.RD	MR Egger	5	0.726047	0.691114	0.105263	4.53756
IFO.RD	Inverse variance weighted	2	0.422533	0.882122	0.649252	1.19852
SCC.FA	Inverse variance weighted	9	0.364871	1.12806	0.869226	1.46398
SCC.FA	Weighted median	9	0.843281	0.983498	0.833931	1.15989
SCC.FA	MR Egger	9	0.481494	0.730392	0.318986	1.6724
SS.MD	Inverse variance weighted	4	0.910418	1.02429	0.674314	1.5559
SS.MD	Weighted median	4	0.716806	0.942094	0.682516	1.3004
SS.MD	MR Egger	4	0.758103	1.29663	0.305947	5.49519
BCC.FA	Inverse variance weighted	5	0.1582	1.17404	0.939503	1.46713
BCC.FA	Weighted median	5	0.729474	1.05147	0.79117	1.3974
BCC.FA	MR Egger	5	0.718387	1.22755	0.445321	3.38382

## Sheet: Supplementary Table 5
Supplementary Table 5 Pleiotropy test (MR Egger regression) for DTI-Glaucoma																Supplementary Table 5 Pleiotropy test (MR Egger regression) for DTI-Glaucoma
exposure	egger_intercept	se	pval													exposure	egger_intercept	pvalue
CST.RD	-0.00598745	0.0437096	0.90359													CST.RD	-0.00598745	0.90359
ALIC.AD	0.0426801	0.0507828	0.555054													ALIC.AD	0.0426801	0.555054
EC.MD	NA	NA	NA													EC.MD	NA	NA
PCR.AD	NA	NA	NA													PCR.AD	NA	NA
UNC.FA	-0.129564	0.229912	0.673301													UNC.FA	-0.129564	0.673301
PLIC.AD	0.0932269	0.0576323	0.204173													PLIC.AD	0.0932269	0.204173
ACR.FA	-0.010446	0.0217856	0.644424													ACR.FA	-0.010446	0.644424
CST.MD	NA	NA	NA													CST.MD	NA	NA
PTR.AD	NA	NA	NA													PTR.AD	NA	NA
GCC.AD	-0.0807712	0.0525296	0.263972													GCC.AD	-0.0807712	0.263972
CGC.RD	0.0125816	0.038399	0.764707													CGC.RD	0.0125816	0.764707
ACR.MD	0.0862112	0.0660812	0.321945													ACR.MD	0.0862112	0.321945
FXST.RD	0.048915	0.0914431	0.687296													FXST.RD	0.048915	0.687296
IFO.FA	NA	NA	NA													IFO.FA	NA	NA
PTR.FA	-0.0320217	0.113914	0.825546													PTR.FA	-0.0320217	0.825546
CGH.RD	NA	NA	NA													CGH.RD	NA	NA
SCR.MO	NA	NA	NA													SCR.MO	NA	NA
EC.AD	NA	NA	NA													EC.AD	NA	NA
BCC.AD	-0.0253009	0.0453113	0.675798													BCC.AD	-0.0253009	0.675798
GCC.FA	-0.0103782	0.112743	0.935047													GCC.FA	-0.0103782	0.935047
FX.FA	0.00595151	0.0516241	0.912706													FX.FA	0.00595151	0.912706
PCR.FA	0.0542368	0.0768309	0.608676													PCR.FA	0.0542368	0.608676
SS.FA	-0.0155555	0.0483115	0.768598													SS.FA	-0.0155555	0.768598
FX.AD	-0.0444053	0.053399	0.437484													FX.AD	-0.0444053	0.437484
CGC.MD	0.0592018	0.0449532	0.279412													CGC.MD	0.0592018	0.279412
FX.MO	NA	NA	NA													FX.MO	NA	NA
SCC.RD	-0.0398256	0.0433271	0.388576													SCC.RD	-0.0398256	0.388576
CGH.MD	NA	NA	NA													CGH.MD	NA	NA
IFO.AD	-0.062765	0.0556943	0.462046													IFO.AD	-0.062765	0.462046
RLIC.RD	-0.11439	0.0540069	0.101563													RLIC.RD	-0.11439	0.101563
SCC.MD	-0.103528	0.10358	0.422841													SCC.MD	-0.103528	0.422841
PTR.MD	0.0326486	0.11786	0.827963													PTR.MD	0.0326486	0.827963
SCR.FA	-0.0799022	0.0605497	0.412831													SCR.FA	-0.0799022	0.412831
SLF.MD	-0.0647005	0.119291	0.641915													SLF.MD	-0.0647005	0.641915
Average.MD	0.0625748	0.0562305	0.346928													Average.MD	0.0625748	0.346928
PTR.RD	0.0542372	0.194815	0.82714													PTR.RD	0.0542372	0.82714
UNC.MD	NA	NA	NA													UNC.MD	NA	NA
GCC.MO	NA	NA	NA													GCC.MO	NA	NA
SCR.MD	0.0185706	0.0223322	0.493129													SCR.MD	0.0185706	0.493129
RLIC.MD	0.00831746	0.186841	0.968538													RLIC.MD	0.00831746	0.968538
SCR.RD	-0.00962896	0.025608	0.726													SCR.RD	-0.00962896	0.726
SLF.AD	-0.0533975	0.1024	0.638094													SLF.AD	-0.0533975	0.638094
SLF.RD	-0.0502915	0.127453	0.719525													SLF.RD	-0.0502915	0.719525
FXST.FA	NA	NA	NA													FXST.FA	NA	NA
SS.RD	-0.0112058	0.0566704	0.861526													SS.RD	-0.0112058	0.861526
IFO.MO	0.0118257	0.0443834	0.834228													IFO.MO	0.0118257	0.834228
Average.FA	-0.00347175	0.0356312	0.927068													Average.FA	-0.00347175	0.927068
FX.RD	-0.00113796	0.0565643	0.984727													FX.RD	-0.00113796	0.984727
CST.FA	NA	NA	NA													CST.FA	NA	NA
Average.AD	-0.00629229	0.0376747	0.882717													Average.AD	-0.00629229	0.882717
ACR.AD	NA	NA	NA													ACR.AD	NA	NA
PLIC.RD	-0.0200151	0.025478	0.457872													PLIC.RD	-0.0200151	0.457872
CGC.AD	0.0710403	0.0437365	0.202781													CGC.AD	0.0710403	0.202781
GCC.RD	-0.0915927	0.0659869	0.259244													GCC.RD	-0.0915927	0.259244
RLIC.FA	-0.0414185	0.030695	0.270021													RLIC.FA	-0.0414185	0.270021
PLIC.FA	0.0332472	0.0275844	0.294517													PLIC.FA	0.0332472	0.294517
ALIC.MD	-0.00979393	0.0650416	0.894123													ALIC.MD	-0.00979393	0.894123
RLIC.MO	-0.0330363	0.0444599	0.534873													RLIC.MO	-0.0330363	0.534873
SFO.RD	-0.0404104	0.0388947	0.487834													SFO.RD	-0.0404104	0.487834
PCR.MO	NA	NA	NA													PCR.MO	NA	NA
SFO.MD	0.0249356	0.063858	0.733845													SFO.MD	0.0249356	0.733845
SCR.AD	0.00874804	0.0404294	0.848758													SCR.AD	0.00874804	0.848758
SCC.AD	NA	NA	NA													SCC.AD	NA	NA
ACR.RD	0.0372375	0.088382	0.691017													ACR.RD	0.0372375	0.691017
SLF.FA	-0.0331869	0.0304523	0.325515													SLF.FA	-0.0331869	0.325515
SS.MO	NA	NA	NA													SS.MO	NA	NA
ALIC.RD	-0.124224	0.0665112	0.20276													ALIC.RD	-0.124224	0.20276
UNC.RD	-0.033522	0.0287512	0.363875													UNC.RD	-0.033522	0.363875
GCC.MD	-0.0693303	0.0579104	0.297327													GCC.MD	-0.0693303	0.297327
BCC.RD	-0.0527786	0.0531296	0.50211													BCC.RD	-0.0527786	0.50211
CGC.MO	0.00387521	0.0177065	0.840804													CGC.MO	0.00387521	0.840804
CGC.FA	-0.0271994	0.0342143	0.471135													CGC.FA	-0.0271994	0.471135
PLIC.MD	NA	NA	NA													PLIC.MD	NA	NA
FX.MD	-0.0412446	0.0492208	0.434162													FX.MD	-0.0412446	0.434162
ALIC.MO	0.027028	0.0405392	0.625646													ALIC.MO	0.027028	0.625646
PLIC.MO	0.039111	0.0513357	0.50156													PLIC.MO	0.039111	0.50156
Average.RD	0.0294318	0.0668248	0.689427													Average.RD	0.0294318	0.689427
IFO.RD	NA	NA	NA													IFO.RD	NA	NA
SCC.FA	0.0456821	0.0422129	0.315035													SCC.FA	0.0456821	0.315035
SS.MD	-0.0214698	0.0629831	0.765671													SS.MD	-0.0214698	0.765671
BCC.FA	-0.00335673	0.0380079	0.93519													BCC.FA	-0.00335673	0.93519

## Sheet: Supplementary Table 6
Supplementary Table 6 Heterogeneity test (Cochran’s Q) for DTI-Glaucoma
exposure	method	Q	Q_pvalue
CST.RD	MR Egger	0.967614	0.616432
CST.RD	Inverse variance weighted	0.986378	0.804548
ALIC.AD	MR Egger	1.56522	0.210903
ALIC.AD	Inverse variance weighted	2.6708	0.263053
EC.MD	Inverse variance weighted	0.00471641	0.945247
PCR.AD	Inverse variance weighted	1.76088	0.184515
UNC.FA	MR Egger	0.393957	0.530227
UNC.FA	Inverse variance weighted	0.711531	0.700637
PLIC.AD	MR Egger	2.97051	0.396194
PLIC.AD	Inverse variance weighted	5.58719	0.232171
ACR.FA	MR Egger	7.5908	0.474427
ACR.FA	Inverse variance weighted	7.82071	0.552311
CST.MD	Inverse variance weighted	0.556806	0.45555
PTR.AD	Inverse variance weighted	0.0836472	0.772414
GCC.AD	MR Egger	7.87258	0.0195205
GCC.AD	Inverse variance weighted	17.1792	0.000649229
CGC.RD	MR Egger	5.30319	0.150895
CGC.RD	Inverse variance weighted	5.49297	0.240348
ACR.MD	MR Egger	0.0145804	0.992736
ACR.MD	Inverse variance weighted	1.71663	0.633243
FXST.RD	MR Egger	6.70451	0.00961693
FXST.RD	Inverse variance weighted	8.62296	0.0134137
IFO.FA	Inverse variance weighted	0.00016976	0.989604
PTR.FA	MR Egger	0.00757508	0.930644
PTR.FA	Inverse variance weighted	0.0865945	0.957627
CGH.RD	Inverse variance weighted	0.281095	0.595984
SCR.MO	Inverse variance weighted	0.0529561	0.817997
EC.AD	Inverse variance weighted	3.17939	0.0745724
BCC.AD	MR Egger	0.0877228	0.767092
BCC.AD	Inverse variance weighted	0.399512	0.818931
GCC.FA	MR Egger	5.81283	0.0546714
GCC.FA	Inverse variance weighted	5.83746	0.119792
FX.FA	MR Egger	3.33423	0.648605
FX.FA	Inverse variance weighted	3.34752	0.764133
PCR.FA	MR Egger	5.3e-05	0.994193
PCR.FA	Inverse variance weighted	0.498382	0.779431
SS.FA	MR Egger	7.60345	0.054959
SS.FA	Inverse variance weighted	7.86621	0.0966039
FX.AD	MR Egger	14.1788	0.0277009
FX.AD	Inverse variance weighted	15.813	0.0268808
CGC.MD	MR Egger	8.57808	0.0354598
CGC.MD	Inverse variance weighted	13.5374	0.00892789
FX.MO	Inverse variance weighted	0.896679	0.343674
SCC.RD	MR Egger	28.3668	0.000188655
SCC.RD	Inverse variance weighted	31.7906	0.000101535
CGH.MD	Inverse variance weighted	0.544168	0.460711
IFO.AD	MR Egger	0.0002048	0.988582
IFO.AD	Inverse variance weighted	1.27023	0.529874
RLIC.RD	MR Egger	1.84774	0.763737
RLIC.RD	Inverse variance weighted	6.33393	0.275068
SCC.MD	MR Egger	19.4994	5.83e-05
SCC.MD	Inverse variance weighted	29.2394	1.99e-06
PTR.MD	MR Egger	0.0301025	0.862258
PTR.MD	Inverse variance weighted	0.106838	0.947983
SCR.FA	MR Egger	0.0126651	0.910396
SCR.FA	Inverse variance weighted	1.75404	0.41602
SLF.MD	MR Egger	4.50473	0.10515
SLF.MD	Inverse variance weighted	5.1673	0.159949
Average.MD	MR Egger	1.57234	0.665678
Average.MD	Inverse variance weighted	2.81072	0.589984
PTR.RD	MR Egger	0.03206	0.857896
PTR.RD	Inverse variance weighted	0.109568	0.946689
UNC.MD	Inverse variance weighted	0.021355	0.883816
GCC.MO	Inverse variance weighted	5.15073	0.0232366
SCR.MD	MR Egger	0.199477	0.905074
SCR.MD	Inverse variance weighted	0.890971	0.827606
RLIC.MD	MR Egger	0.579771	0.748349
RLIC.MD	Inverse variance weighted	0.581752	0.900597
SCR.RD	MR Egger	1.8104	0.770579
SCR.RD	Inverse variance weighted	1.95179	0.855775
SLF.AD	MR Egger	12.0392	0.00724999
SLF.AD	Inverse variance weighted	13.1305	0.0106556
SLF.RD	MR Egger	4.92962	0.177024
SLF.RD	Inverse variance weighted	5.18547	0.268791
FXST.FA	Inverse variance weighted	4.09375	0.043042
SS.RD	MR Egger	7.70242	0.021254
SS.RD	Inverse variance weighted	7.853	0.0491495
IFO.MO	MR Egger	1.85e-05	0.996566
IFO.MO	Inverse variance weighted	0.071011	0.965117
Average.FA	MR Egger	7.79067	0.0995541
Average.FA	Inverse variance weighted	7.80917	0.167071
FX.RD	MR Egger	11.0428	0.0505384
FX.RD	Inverse variance weighted	11.0437	0.087036
CST.FA	Inverse variance weighted	0.0399867	0.841507
Average.AD	MR Egger	1.86648	0.393276
Average.AD	Inverse variance weighted	1.89438	0.594615
ACR.AD	Inverse variance weighted	0.596111	0.440066
PLIC.RD	MR Egger	4.14871	0.762498
PLIC.RD	Inverse variance weighted	4.76586	0.782283
CGC.AD	MR Egger	1.44141	0.695857
CGC.AD	Inverse variance weighted	4.07969	0.395329
GCC.RD	MR Egger	18.1137	0.000416725
GCC.RD	Inverse variance weighted	29.7467	5.51e-06
RLIC.FA	MR Egger	0.367808	0.946809
RLIC.FA	Inverse variance weighted	2.18858	0.701121
PLIC.FA	MR Egger	4.12822	0.388931
PLIC.FA	Inverse variance weighted	5.62751	0.344166
ALIC.MD	MR Egger	4.91384	0.0856983
ALIC.MD	Inverse variance weighted	4.96955	0.17404
RLIC.MO	MR Egger	1.7836	0.409916
RLIC.MO	Inverse variance weighted	2.33574	0.505708
SFO.RD	MR Egger	0.813595	0.367059
SFO.RD	Inverse variance weighted	1.89305	0.388086
PCR.MO	Inverse variance weighted	0.0015758	0.968335
SFO.MD	MR Egger	0.0633815	0.968806
SFO.MD	Inverse variance weighted	0.21586	0.974989
SCR.AD	MR Egger	0.884078	0.642724
SCR.AD	Inverse variance weighted	0.930898	0.817966
SCC.AD	Inverse variance weighted	0.221381	0.637989
ACR.RD	MR Egger	8.62496	0.124991
ACR.RD	Inverse variance weighted	8.93118	0.177486
SLF.FA	MR Egger	0.253105	0.998433
SLF.FA	Inverse variance weighted	1.44077	0.963332
SS.MO	Inverse variance weighted	0.890707	0.345286
ALIC.RD	MR Egger	2.02076	0.36408
ALIC.RD	Inverse variance weighted	5.54531	0.135953
UNC.RD	MR Egger	3.80868	0.148921
UNC.RD	Inverse variance weighted	6.39744	0.093796
GCC.MD	MR Egger	23.3883	0.000105902
GCC.MD	Inverse variance weighted	31.7688	6.6e-06
BCC.RD	MR Egger	0.0453918	0.831285
BCC.RD	Inverse variance weighted	1.03222	0.596838
CGC.MO	MR Egger	1.00428	0.800215
CGC.MO	Inverse variance weighted	1.05218	0.901783
CGC.FA	MR Egger	3.09709	0.541712
CGC.FA	Inverse variance weighted	3.72907	0.589044
PLIC.MD	Inverse variance weighted	4.56599	0.0326128
FX.MD	MR Egger	16.8205	0.00996598
FX.MD	Inverse variance weighted	18.789	0.00887472
ALIC.MO	MR Egger	0.945045	0.330984
ALIC.MO	Inverse variance weighted	1.38955	0.499187
PLIC.MO	MR Egger	3.19575	0.362418
PLIC.MO	Inverse variance weighted	3.81406	0.431755
Average.RD	MR Egger	0.792468	0.851268
Average.RD	Inverse variance weighted	0.986448	0.911844
IFO.RD	Inverse variance weighted	0.02929	0.864111
SCC.FA	MR Egger	26.5968	0.000393794
SCC.FA	Inverse variance weighted	31.0466	0.000137847
SS.MD	MR Egger	7.53931	0.02306
SS.MD	Inverse variance weighted	7.97735	0.0464822
BCC.FA	MR Egger	1.81856	0.610904
BCC.FA	Inverse variance weighted	1.82636	0.767656

## Sheet: Supplementary Table 7
Supplementary Table 7 MR results for ROI-Glaucoma association analysis
exposure	method	nsnp	pvalue	or	or_lci95	or_uci95
left.cuneus	Inverse variance weighted	4	0.809908	1.03335	0.790967	1.35001
left.cuneus	Weighted median	4	0.681244	1.06625	0.785092	1.44811
left.cuneus	MR Egger	4	0.869704	1.0899	0.439663	2.70178
grey.matter	Inverse variance weighted	4	0.365548	1.52582	0.61096	3.81061
grey.matter	Weighted median	4	0.648312	1.26783	0.45728	3.51513
grey.matter	MR Egger	4	0.918901	0.850156	0.0535364	13.5004
right.lateral.orbitofrontal	Inverse variance weighted	2	0.0934908	0.0303071	0.000509474	1.80287
left.postcentral	Inverse variance weighted	3	0.52497	0.884905	0.606973	1.2901
left.postcentral	Weighted median	3	0.599629	0.892484	0.58365	1.36474
left.postcentral	MR Egger	3	0.826564	0.773958	0.128235	4.6712
right.insula	Inverse variance weighted	5	0.358896	0.838298	0.575115	1.22192
right.insula	Weighted median	5	0.434055	0.841845	0.546889	1.29588
right.insula	MR Egger	5	0.927153	0.926774	0.206628	4.1568
right.thalamus.proper	Inverse variance weighted	2	0.198999	0.683128	0.381903	1.22194
left.cerebellum.white.matter	Inverse variance weighted	8	0.262996	1.15371	0.898177	1.48195
left.cerebellum.white.matter	Weighted median	8	0.492558	1.09542	0.844374	1.4211
left.cerebellum.white.matter	MR Egger	8	0.225276	0.654795	0.354329	1.21005
left.inferior.parietal	Inverse variance weighted	4	0.322056	0.813112	0.539895	1.22459
left.inferior.parietal	Weighted median	4	0.269559	0.764174	0.474057	1.23184
left.inferior.parietal	MR Egger	4	0.841776	1.30397	0.131317	12.9484
right.precuneus	Inverse variance weighted	3	0.50136	1.21502	0.688669	2.14366
right.precuneus	Weighted median	3	0.863254	1.05009	0.602099	1.83141
right.precuneus	MR Egger	3	0.610164	0.302538	0.0107644	8.503
right.cerebellum.white.matter	Inverse variance weighted	11	0.579125	0.940807	0.758334	1.16719
right.cerebellum.white.matter	Weighted median	11	0.762501	0.966799	0.776655	1.20349
right.cerebellum.white.matter	MR Egger	11	0.893498	0.960376	0.540179	1.70744
right.amygdala	Inverse variance weighted	4	0.413744	1.27039	0.715628	2.25522
right.amygdala	Weighted median	4	0.364901	1.23296	0.783802	1.93952
right.amygdala	MR Egger	4	0.641066	0.311567	0.00465956	20.8334
white.matter	Inverse variance weighted	4	0.377427	0.693881	0.308208	1.56216
white.matter	Weighted median	4	0.933237	0.957446	0.346144	2.64833
white.matter	MR Egger	4	0.38197	0.0874378	0.00119116	6.4184
left.isthmus.cingulate	Inverse variance weighted	3	0.310745	1.28234	0.792813	2.07411
left.isthmus.cingulate	Weighted median	3	0.610989	1.13711	0.693072	1.86564
left.isthmus.cingulate	MR Egger	3	0.448965	0.299675	0.0401278	2.23798
right.cuneus	Inverse variance weighted	4	0.393536	0.834421	0.550545	1.26467
right.cuneus	Weighted median	4	0.909684	1.01938	0.731655	1.42025
right.cuneus	MR Egger	4	0.686547	1.37897	0.357774	5.31499
right.pars.triangularis	Inverse variance weighted	2	0.359697	0.812902	0.521832	1.26633
left.insula	Inverse variance weighted	4	0.110346	0.742614	0.515365	1.07007
left.insula	Weighted median	4	0.301235	0.796097	0.516658	1.22667
left.insula	MR Egger	4	0.768028	1.22143	0.381962	3.90587
right.pericalcarine	Inverse variance weighted	2	0.489279	1.11353	0.820953	1.51039
left.cerebellum.exterior	Inverse variance weighted	7	0.22956	1.16627	0.907462	1.4989
left.cerebellum.exterior	Weighted median	7	0.119505	1.24061	0.9457	1.62749
left.cerebellum.exterior	MR Egger	7	0.564901	1.24439	0.620557	2.49536
right.lingual	Inverse variance weighted	2	0.837262	0.888441	0.287355	2.74687
left.lateral.ventricle	Inverse variance weighted	5	0.697821	0.909144	0.562088	1.47048
left.lateral.ventricle	Weighted median	5	0.413295	0.833134	0.53798	1.29022
left.lateral.ventricle	MR Egger	5	0.773116	2.16604	0.0177749	263.952
right.precentral	Inverse variance weighted	6	0.724699	0.948918	0.708763	1.27045
right.precentral	Weighted median	6	0.654852	1.06395	0.810744	1.39624
right.precentral	MR Egger	6	0.593579	1.1737	0.682548	2.01827
left.accumbens.area	Inverse variance weighted	4	0.212014	0.740319	0.461686	1.18711
left.accumbens.area	Weighted median	4	0.57435	0.853187	0.490241	1.48484
left.accumbens.area	MR Egger	4	0.984886	0.95698	0.0169775	53.9425
left.vessel	Inverse variance weighted	3	0.790185	1.0451	0.755125	1.44644
left.vessel	Weighted median	3	0.874821	1.03259	0.692847	1.53893
left.vessel	MR Egger	3	0.513351	0.00599657	1.72176e-07	208.849
right.ventral.DC	Inverse variance weighted	5	0.00563918	1.7172	1.17098	2.51822
right.ventral.DC	Weighted median	5	0.0011045	2.07092	1.33727	3.20705
right.ventral.DC	MR Egger	5	0.577748	1.62579	0.351935	7.51041
left.parahippocampal	Inverse variance weighted	3	0.620901	1.10516	0.743592	1.64253
left.parahippocampal	Weighted median	3	0.704021	1.09485	0.685994	1.74737
left.parahippocampal	MR Egger	3	0.79157	0.419199	0.0027757	63.3093
CSF	Inverse variance weighted	6	0.166219	1.32528	0.889517	1.97452
CSF	Weighted median	6	0.189	1.23385	0.901748	1.68826
CSF	MR Egger	6	0.785508	1.34826	0.180192	10.0882
total.brain.volume	Inverse variance weighted	7	0.392174	0.816777	0.513771	1.29849
total.brain.volume	Weighted median	7	0.592237	0.910813	0.647085	1.28203
total.brain.volume	MR Egger	7	0.979883	0.963957	0.0638198	14.56
left.basal.forebrain	Inverse variance weighted	2	0.128094	1.52104	0.8862	2.61065
left.lingual	Inverse variance weighted	2	0.635858	1.13696	0.668337	1.93416
left.ventral.DC	Inverse variance weighted	6	0.198065	1.40176	0.838138	2.3444
left.ventral.DC	Weighted median	6	0.00718061	1.72671	1.1595	2.57139
left.ventral.DC	MR Egger	6	0.264025	3.51901	0.526523	23.5192
cerebellar.vermal.lobules.VIII.X	Inverse variance weighted	13	0.0781543	1.1487	0.984499	1.34029
cerebellar.vermal.lobules.VIII.X	Weighted median	13	0.159788	1.16192	0.942552	1.43234
cerebellar.vermal.lobules.VIII.X	MR Egger	13	0.693384	1.15386	0.577047	2.30726
right.inferior.lateral.ventricle	Inverse variance weighted	2	0.641539	1.19216	0.568803	2.49865
right.inferior.temporal	Inverse variance weighted	4	0.755584	0.912252	0.511655	1.62649
right.inferior.temporal	Weighted median	4	0.820624	0.934392	0.51973	1.67989
right.inferior.temporal	MR Egger	4	0.54354	0.600362	0.151286	2.38247
left.pallidum	Inverse variance weighted	9	0.0792556	1.18661	0.980215	1.43646
left.pallidum	Weighted median	9	0.341152	1.12652	0.881466	1.4397
left.pallidum	MR Egger	9	0.655795	0.883857	0.525485	1.48663
left.caudate	Inverse variance weighted	3	0.638822	0.8709	0.488961	1.55118
left.caudate	Weighted median	3	0.375644	0.784625	0.458798	1.34185
left.caudate	MR Egger	3	0.868542	5.37947	7.82625e-07	3.69764e+07
left.lateral.orbitofrontal	Inverse variance weighted	3	0.543033	0.900887	0.643572	1.26108
left.lateral.orbitofrontal	Weighted median	3	0.874175	0.971269	0.677082	1.39328
left.lateral.orbitofrontal	MR Egger	3	0.531632	1.70035	0.538757	5.36639
Brain.stem	Inverse variance weighted	13	0.00893859	1.35053	1.07812	1.69177
Brain.stem	Weighted median	13	0.00506283	1.48148	1.12548	1.95009
Brain.stem	MR Egger	13	0.994239	1.00438	0.31488	3.2037
left.amygdala	Inverse variance weighted	4	0.197647	1.29659	0.873341	1.92497
left.amygdala	Weighted median	4	0.82393	1.05067	0.679769	1.62395
left.amygdala	MR Egger	4	0.984913	0.95436	0.0130679	69.6975
X4th.ventricle	Inverse variance weighted	9	0.625657	1.07232	0.810009	1.41958
X4th.ventricle	Weighted median	9	0.999845	0.999976	0.78531	1.27332
X4th.ventricle	MR Egger	9	0.944134	0.966208	0.3821	2.44323
right.cerebellum.exterior	Inverse variance weighted	12	0.664127	1.05376	0.831939	1.33472
right.cerebellum.exterior	Weighted median	12	0.677749	1.0583	0.81008	1.38259
right.cerebellum.exterior	MR Egger	12	0.924676	1.03316	0.534308	1.99775
cerebellar.vermal.lobules.VI.VII	Inverse variance weighted	7	0.233957	0.89307	0.741321	1.07588
cerebellar.vermal.lobules.VI.VII	Weighted median	7	0.123236	0.834047	0.662177	1.05053
cerebellar.vermal.lobules.VI.VII	MR Egger	7	0.752882	0.872244	0.389842	1.95159
right.caudate	Inverse variance weighted	3	0.873837	1.05144	0.56611	1.95283
right.caudate	Weighted median	3	0.501056	1.18997	0.716963	1.97502
right.caudate	MR Egger	3	0.964002	2.28494	8.56326e-13	6.09693e+12
left.pericalcarine	Inverse variance weighted	5	0.743381	0.945905	0.678029	1.31961
left.pericalcarine	Weighted median	5	0.746883	1.04897	0.784651	1.40232
left.pericalcarine	MR Egger	5	0.793455	1.25293	0.267259	5.87385
right.hippocampus	Inverse variance weighted	7	0.94518	1.01029	0.754633	1.35255
right.hippocampus	Weighted median	7	0.51473	0.900033	0.655609	1.23558
right.hippocampus	MR Egger	7	0.332045	4.14511	0.309159	55.5764
left.thalamus.proper	Inverse variance weighted	2	0.15065	0.651993	0.363849	1.16833
left.inferior.lateral.ventricle	Inverse variance weighted	4	0.386792	1.21934	0.778171	1.91063
left.inferior.lateral.ventricle	Weighted median	4	0.492793	1.15598	0.763944	1.74919
left.inferior.lateral.ventricle	MR Egger	4	0.868938	1.91237	0.00213671	1711.59
right.pallidum	Inverse variance weighted	14	0.488007	1.07777	0.872163	1.33185
right.pallidum	Weighted median	14	0.553039	1.07791	0.84125	1.38116
right.pallidum	MR Egger	14	0.536683	0.824421	0.454739	1.49464
right.inferior.parietal	Inverse variance weighted	5	0.420725	0.865489	0.608891	1.23022
right.inferior.parietal	Weighted median	5	0.46478	0.847131	0.54296	1.3217
right.inferior.parietal	MR Egger	5	0.24284	0.107689	0.00529988	2.18814
left.precentral	Inverse variance weighted	5	0.18715	1.175	0.924631	1.49315
left.precentral	Weighted median	5	0.40318	1.11941	0.859271	1.45829
left.precentral	MR Egger	5	0.900188	1.02971	0.675981	1.56854
cerebellar.vermal.lobules.I.V	Inverse variance weighted	8	0.312339	0.880054	0.686846	1.12761
cerebellar.vermal.lobules.I.V	Weighted median	8	0.109858	0.805664	0.618171	1.05002
cerebellar.vermal.lobules.I.V	MR Egger	8	0.693425	1.16943	0.557169	2.45449
right.accumbens.area	Inverse variance weighted	3	0.116311	0.680058	0.420295	1.10037
right.accumbens.area	Weighted median	3	0.119534	0.688361	0.43015	1.10157
right.accumbens.area	MR Egger	3	0.459033	2.64019	0.495782	14.0598
left.lateral.occipital	Inverse variance weighted	2	0.721694	0.879337	0.433376	1.78421
left.hippocampus	Inverse variance weighted	9	0.570747	1.08143	0.825022	1.41752
left.hippocampus	Weighted median	9	0.790057	0.959566	0.708128	1.30028
left.hippocampus	MR Egger	9	0.486283	1.94675	0.329395	11.5054
right.lateral.ventricle	Inverse variance weighted	6	0.0140765	0.678869	0.498317	0.92484
right.lateral.ventricle	Weighted median	6	0.129925	0.733702	0.491439	1.09539
right.lateral.ventricle	MR Egger	6	0.307083	0.293325	0.0375646	2.29045
left.superior.parietal	Inverse variance weighted	4	0.582393	1.11157	0.762438	1.62057
left.superior.parietal	Weighted median	4	0.279646	1.17587	0.876601	1.57731
left.superior.parietal	MR Egger	4	0.82919	1.10945	0.48359	2.54531
right.putamen	Inverse variance weighted	7	0.284759	1.12942	0.903666	1.41157
right.putamen	Weighted median	7	0.574014	1.07789	0.82985	1.40007
right.putamen	MR Egger	7	0.980113	0.992763	0.576576	1.70936
left.supramarginal	Inverse variance weighted	3	0.458195	1.17323	0.76924	1.78939
left.supramarginal	Weighted median	3	0.517792	1.17932	0.715408	1.94404
left.supramarginal	MR Egger	3	0.718395	0.632741	0.0952092	4.20507
left.putamen	Inverse variance weighted	7	0.635614	1.05309	0.850245	1.30432
left.putamen	Weighted median	7	0.801285	1.03471	0.793285	1.3496
left.putamen	MR Egger	7	0.689306	0.890181	0.519804	1.52446
left.entorhinal	Inverse variance weighted	4	0.488754	1.13399	0.794326	1.61891
left.entorhinal	Weighted median	4	0.323442	1.23601	0.811633	1.88228
left.entorhinal	MR Egger	4	0.983187	0.982406	0.227477	4.24272
right.postcentral	Inverse variance weighted	3	0.685727	0.927367	0.643625	1.3362
right.postcentral	Weighted median	3	0.625649	0.902748	0.598486	1.36169
right.postcentral	MR Egger	3	0.853307	1.45349	0.0638945	33.0644
X3rd.ventricle	Inverse variance weighted	8	0.401472	0.896867	0.695495	1.15654
X3rd.ventricle	Weighted median	8	0.893934	0.977278	0.697076	1.37011
X3rd.ventricle	MR Egger	8	0.969102	0.977527	0.3243	2.94653

## Sheet: Supplementary Table 8
Supplementary Table 8 Pleiotropy test (MR Egger regression) for ROI-Glaucoma
exposure	egger_intercept	pvalue
left.cuneus	-0.0040484	0.913176
grey.matter	0.0147159	0.703321
right.lateral.orbitofrontal	NA	NA
left.postcentral	0.00785164	0.905598
right.insula	-0.00531142	0.899798
right.thalamus.proper	NA	NA
left.cerebellum.white.matter	0.0450405	0.102279
left.inferior.parietal	-0.0234903	0.721655
right.precuneus	0.0670369	0.558511
right.cerebellum.white.matter	-0.00155171	0.940833
right.amygdala	0.0876165	0.575462
white.matter	0.0556431	0.437234
left.isthmus.cingulate	0.0794047	0.385171
right.cuneus	-0.0398057	0.520173
right.pars.triangularis	NA	NA
left.insula	-0.0300162	0.470049
right.pericalcarine	NA	NA
left.cerebellum.exterior	-0.00529484	0.850355
right.lingual	NA	NA
left.lateral.ventricle	-0.0428912	0.745013
right.precentral	-0.0253034	0.410482
left.accumbens.area	-0.0144227	0.911199
left.vessel	0.310762	0.510467
right.ventral.DC	0.00322158	0.946267
left.parahippocampal	0.0488622	0.768886
CSF	-0.00115463	0.987125
total.brain.volume	-0.0119343	0.907838
left.basal.forebrain	NA	NA
left.lingual	NA	NA
left.ventral.DC	-0.0519803	0.379628
cerebellar.vermal.lobules.VIII.X	-0.000298404	0.989855
right.inferior.lateral.ventricle	NA	NA
right.inferior.temporal	0.0293826	0.570992
left.pallidum	0.0193102	0.27142
left.caudate	-0.101687	0.857908
left.lateral.orbitofrontal	-0.039774	0.460398
Brain.stem	0.0175056	0.619622
left.amygdala	0.0190911	0.900878
X4th.ventricle	0.00773482	0.82277
right.cerebellum.exterior	0.00153594	0.95075
cerebellar.vermal.lobules.VI.VII	0.00194148	0.954965
right.caudate	-0.0455157	0.966167
left.pericalcarine	-0.0226052	0.737535
right.hippocampus	-0.0975445	0.332493
left.thalamus.proper	NA	NA
left.inferior.lateral.ventricle	-0.0239276	0.908323
right.pallidum	0.0162368	0.363225
right.inferior.parietal	0.0974338	0.265413
left.precentral	0.0143149	0.50891
cerebellar.vermal.lobules.I.V	-0.0243462	0.454118
right.accumbens.area	-0.0960982	0.348482
left.lateral.occipital	NA	NA
left.hippocampus	-0.0395088	0.532301
right.lateral.ventricle	0.0431101	0.463641
left.superior.parietal	0.000206101	0.996177
right.putamen	0.00868966	0.631678
left.supramarginal	0.0350447	0.630629
left.putamen	0.0120431	0.534123
left.entorhinal	0.00877577	0.861203
right.postcentral	-0.0315399	0.823933
X3rd.ventricle	-0.00483495	0.880235

## Sheet: Supplementary Table 9
Supplementary Table 9 Heterogeneity test (Cochran’s Q) for ROI-Glaucoma
exposure	method	Q	Q_pvalue
left.cuneus	MR Egger	3.05924	0.216618
left.cuneus	Inverse variance weighted	3.08248	0.379082
grey.matter	MR Egger	0.722487	0.696809
grey.matter	Inverse variance weighted	0.915514	0.821682
right.lateral.orbitofrontal	Inverse variance weighted	35.9009	2.08e-09
left.postcentral	MR Egger	0.0146124	0.903785
left.postcentral	Inverse variance weighted	0.0369277	0.981706
right.insula	MR Egger	5.07237	0.166574
right.insula	Inverse variance weighted	5.10405	0.276787
right.thalamus.proper	Inverse variance weighted	0.675171	0.411254
left.cerebellum.white.matter	MR Egger	8.06751	0.233199
left.cerebellum.white.matter	Inverse variance weighted	13.06	0.0706595
left.inferior.parietal	MR Egger	0.962009	0.618162
left.inferior.parietal	Inverse variance weighted	1.12997	0.769844
right.precuneus	MR Egger	1.94577	0.163043
right.precuneus	Inverse variance weighted	3.29015	0.192998
right.cerebellum.white.matter	MR Egger	18.1358	0.0336307
right.cerebellum.white.matter	Inverse variance weighted	18.1475	0.0525259
right.amygdala	MR Egger	6.28514	0.0431717
right.amygdala	Inverse variance weighted	7.66698	0.0534198
white.matter	MR Egger	2.04922	0.358936
white.matter	Inverse variance weighted	2.99903	0.391775
left.isthmus.cingulate	MR Egger	0.79789	0.371725
left.isthmus.cingulate	Inverse variance weighted	2.88895	0.23587
right.cuneus	MR Egger	5.98712	0.0501087
right.cuneus	Inverse variance weighted	7.77785	0.0508331
right.pars.triangularis	Inverse variance weighted	0.135817	0.712476
left.insula	MR Egger	1.67957	0.431802
left.insula	Inverse variance weighted	2.46063	0.482449
right.pericalcarine	Inverse variance weighted	0.31664	0.573634
left.cerebellum.exterior	MR Egger	8.85629	0.114935
left.cerebellum.exterior	Inverse variance weighted	8.92619	0.177772
right.lingual	Inverse variance weighted	3.00828	0.0828404
left.lateral.ventricle	MR Egger	8.04628	0.0450649
left.lateral.ventricle	Inverse variance weighted	8.3873	0.078378
right.precentral	MR Egger	6.47091	0.166632
right.precentral	Inverse variance weighted	7.83473	0.165582
left.accumbens.area	MR Egger	4.00935	0.134704
left.accumbens.area	Inverse variance weighted	4.04121	0.257048
left.vessel	MR Egger	0.0718141	0.788714
left.vessel	Inverse variance weighted	1.00816	0.604062
right.ventral.DC	MR Egger	5.66237	0.129243
right.ventral.DC	Inverse variance weighted	5.67247	0.22498
left.parahippocampal	MR Egger	0.0283194	0.86636
left.parahippocampal	Inverse variance weighted	0.17262	0.91731
CSF	MR Egger	16.0575	0.00294298
CSF	Inverse variance weighted	16.0587	0.00667854
total.brain.volume	MR Egger	25.7889	9.81e-05
total.brain.volume	Inverse variance weighted	25.8654	0.000235871
left.basal.forebrain	Inverse variance weighted	1.45073	0.228412
left.lingual	Inverse variance weighted	0.110776	0.739262
left.ventral.DC	MR Egger	12.3713	0.0147934
left.ventral.DC	Inverse variance weighted	15.3827	0.00884627
cerebellar.vermal.lobules.VIII.X	MR Egger	8.20618	0.694724
cerebellar.vermal.lobules.VIII.X	Inverse variance weighted	8.20635	0.768804
right.inferior.lateral.ventricle	Inverse variance weighted	3.46646	0.0626251
right.inferior.temporal	MR Egger	4.93925	0.0846164
right.inferior.temporal	Inverse variance weighted	6.05336	0.109043
left.pallidum	MR Egger	4.74093	0.691544
left.pallidum	Inverse variance weighted	6.16621	0.62862
left.caudate	MR Egger	5.14686	0.0232884
left.caudate	Inverse variance weighted	5.41203	0.0668026
left.lateral.orbitofrontal	MR Egger	0.511695	0.474406
left.lateral.orbitofrontal	Inverse variance weighted	1.79504	0.40758
Brain.stem	MR Egger	17.5097	0.0936759
Brain.stem	Inverse variance weighted	17.925	0.117987
left.amygdala	MR Egger	4.12392	0.127204
left.amygdala	Inverse variance weighted	4.16484	0.244206
X4th.ventricle	MR Egger	20.7722	0.00412235
X4th.ventricle	Inverse variance weighted	20.9327	0.00732846
right.cerebellum.exterior	MR Egger	21.06	0.0206792
right.cerebellum.exterior	Inverse variance weighted	21.0684	0.0326691
cerebellar.vermal.lobules.VI.VII	MR Egger	6.29448	0.27861
cerebellar.vermal.lobules.VI.VII	Inverse variance weighted	6.29891	0.390552
right.caudate	MR Egger	6.93881	0.00843453
right.caudate	Inverse variance weighted	6.95844	0.0308314
left.pericalcarine	MR Egger	8.59638	0.0351677
left.pericalcarine	Inverse variance weighted	8.98371	0.061508
right.hippocampus	MR Egger	7.70492	0.173266
right.hippocampus	Inverse variance weighted	9.47757	0.148447
left.thalamus.proper	Inverse variance weighted	1.02277	0.311863
left.inferior.lateral.ventricle	MR Egger	5.64437	0.0594759
left.inferior.lateral.ventricle	Inverse variance weighted	5.69221	0.127584
right.pallidum	MR Egger	18.8589	0.0919918
right.pallidum	Inverse variance weighted	20.2628	0.0888491
right.inferior.parietal	MR Egger	0.489071	0.921286
right.inferior.parietal	Inverse variance weighted	2.35419	0.670921
left.precentral	MR Egger	1.90218	0.592955
left.precentral	Inverse variance weighted	2.46125	0.651588
cerebellar.vermal.lobules.I.V	MR Egger	12.9013	0.0446306
cerebellar.vermal.lobules.I.V	Inverse variance weighted	14.278	0.0464518
right.accumbens.area	MR Egger	0.0138246	0.906402
right.accumbens.area	Inverse variance weighted	2.70546	0.258533
left.lateral.occipital	Inverse variance weighted	1.27741	0.258382
left.hippocampus	MR Egger	11.9822	0.101146
left.hippocampus	Inverse variance weighted	12.7206	0.121831
right.lateral.ventricle	MR Egger	1.6585	0.798241
right.lateral.ventricle	Inverse variance weighted	2.31376	0.804244
left.superior.parietal	MR Egger	6.90615	0.0316481
left.superior.parietal	Inverse variance weighted	6.90626	0.0749465
right.putamen	MR Egger	0.754013	0.979873
right.putamen	Inverse variance weighted	1.01424	0.985067
left.supramarginal	MR Egger	0.0551575	0.81432
left.supramarginal	Inverse variance weighted	0.48479	0.784746
left.putamen	MR Egger	2.11931	0.832402
left.putamen	Inverse variance weighted	2.56463	0.861165
left.entorhinal	MR Egger	1.91203	0.384422
left.entorhinal	Inverse variance weighted	1.95131	0.582573
right.postcentral	MR Egger	0.187107	0.665335
right.postcentral	Inverse variance weighted	0.267672	0.874734
X3rd.ventricle	MR Egger	5.24391	0.512932
X3rd.ventricle	Inverse variance weighted	5.26863	0.627218
